# Supplementary material for: Co-crystal structures of the fluorogenic aptamer Beetroot show that close homology may not predict similar RNA architecture
Source: Nat Commun. 2023 May 23;14:2969. doi: 10.1038/s41467-023-38683-3 (PMC10205801; doi:10.1038/s41467-023-38683-3)
Supplement: Supplementary file 4 — Source Data [file 41467_2023_38683_MOESM4_ESM.xlsx]

## Sheet: Figure 2
Fluorescence data related to Fig. 2f
	BTR wt	A31C	A31U
Experiment 1	3646.1	2137.69	1427.44
Experiment 2	4284.1	2255.07	1543.26
Experiment 3	3955.5	2281.85	1762.34

## Sheet: Figure 3
Fluorescence data related to Fig. 3a
	BTR wt	A16G	A16C	A16U	U38G	U38A	U38C	A16G + U38C	A16U + U38A	DFAME			Fluorescence data related to Fig. 3b
Experiment 1	124905	8327	845	7640	5962	4605	4376	11104		7137				DFAME	DFHO	DFHBI	ThT
Experiment 2	74091	7767	4932		3000	4619	3161	4289	17504	4345			Experiment 1	3023	664.2	9	170332
Experiment 3	86132	2903	5163		3356	4126	3197		17289	4804			Experiment 2	3146.9	786	18.3	178069
Experiment 4	64793			2541				2725	11211	2648
Experiment 5	68591			3183				4597	13017	3237
Experiment 6	11576	1943.13	1943.5	2224	1856	2193	1760	2317		2222
Experiment 7	4943	531		460		401				296
													Experiment 3	2972.6	789.5	5	173522
	Normalized
	BTR wt	A16G	A16C	A16U	U38G	U38A	U38C	A16G + U38C	A16U + U38A
Experiment 1	1	0.0101	-0.0534	0.004	-0.01	-0.021	-0.0234444	0.034
Experiment 2	1	0.0491	0.0084		-0.02	0.0039	-0.0169759	-0.001	0.189
Experiment 3	1	-0.0234	0.0044		-0.02	-0.008	-0.0197595		0.154
Experiment 4	1			-0.002				0.001	0.138
Experiment 5	1			-0.001				0.021	0.15
Experiment 6	1	-0.0298	-0.0298	0	-0.04	-0.003	-0.049334	0.01
Experiment 7	1	0.0433		0.028		0.0149
	w.t.	A16C + U38G	A16U + U38G	DFAME
Experiment 8	4197.83	1901.42	924.817	940.692
Experiment 9	5763.57	1862.91	1005.14	931.641
Experiment 10	5732.56	1672.68	1157.89	919.83
average	5231.32
	normalized
		A16C + U38G	A16U + U38G
	1	0.363	0.176
	1	0.356	0.192
	1	0.32	0.221

## Sheet: Figure 4
Fluorescence data related to Fig. 4a
	wt	A16G	A16G + U38C	A16C + U38G	A16U + U38A	A16U + U38G	A16U + U38I	DFHO
Experiment 1	61537	10853	14231					10951
Experiment 2	57878	11864	18126					15028
Experiment 3	54671	11747	17818					14585
Experiment 4	10310.6			10588.5		20850.3		5069.48
Experiment 5	10168.5			11012.2		21658.9		4869.12
Experiment 6	9650.49			10965.8		21343.4		4824.81
Experiment 7	11832				8535.02		10037	5189.1
Experiment 8	12711.9				9176.97		10236.2	4851.29
Experiment 9	12755.2				9268.92		9792.1	4859.39
Normalized	wt + DFHO	A16G	A16G + U38C	A16C + U38G	A16U + U38A	A16U + U38G	A16U + U38I
	1	-0.00193729	0.0382112	1.077	0.44	3.08	0.64
	1	-0.073839	0.0648401	1.199	0.57	3.277	0.72
	1	-0.0707978	0.0722987	1.198	0.59	3.224	0.66

## Sheet: Figure 6
Fluorescence data related to Fig. 6d
Heterdomier DFAME 470	Heterodimer DFHO 470	Heterodimer DFAME + DFHO 470			Source gel - Fig. 6b - Native PAGE - bands showed in the figure are the 3 last bands to the right (other bands are the same experiment done in slightly different conditions, like different cofold strategy)
7051.33	42170.9	35934.6
7066.75	43319.4	37208.1
7394.65	44399.2	38648.8
7253.31	45378.7	39634.2
7580.89	47061.3	40817.2
7635.33	48091.3	41880
7646.42	49152.9	42659.4
7990.16	49877.1	43539.8
7828.9	51133	44570.7
8136.44	51628.3	45389
8368.28	52253.3	46247
8539.94	53533.8	47053.6
9136.82	54183.2	48230.1
9338.73	54778.7	48813.2
9372.49	55290.6	50179.4
9925.45	56084.9	50510.5
10224.3	56365.7	51099
10834.9	56740.3	52450
11103.9	56980.5	52460.6
11401.4	57759.2	53308.1
12086	57252	53831.1
12548.5	57115	54231.9
13304.6	57484.5	54731.8
14179.8	57410.3	55344
14777.4	57261.2	56166.6
15474.4	57040.9	56624.1
16588.6	56691.7	56990.2
17119.6	56332.9	57143.9
18107.5	56109.1	57629.1
19198	55300.1	58304.9
20413.3	55057.7	59116.6
21394.3	54677.2	59811.2
22895.2	53808.6	60064.1
23973.5	52963.9	60173.3			Source gel - Fig. 6c - Denaturing PAGE - bands showed in the figure are the 3 last bands to the right (other bands are the same experiment done in similar conditions, as in the gel above)
25394.3	52671.2	60877.3
26839.6	52111.5	61640.3
28237.8	51536.5	61711.6
29729.5	50430.3	62634.4
31097.1	49884.4	63072
33083.4	48965.3	63739.4
34668.8	48110.7	64398.6
36062.7	47337.7	65197.2
38042.8	46784.9	65712.9
39964.4	45526.2	66364.5
41525.7	44828.8	67007.4
43309.2	43921.7	67738
44926.3	43131.8	68565.4
46651.3	42147.1	69533.9
48683.7	41457.7	70019.4
50532.8	40387	71201.9
52712.8	39880.5	71714.1
54436.7	38573.3	72682.8
56374.7	38062.1	73692.8
58480.4	36893.6	73731
60303.5	35894.8	74690.1
62477.1	35445.8	75611.6
64156.4	34397.8	76665.7
66251.2	33796.5	77365.7
68212.4	32671	78180.9
70021.7	31925.2	79300.1
71863.4	31264.5	80330.6
73220.6	30262.5	80723.6
75507.9	29648	81752.3
77157.6	28970	82527.4
78922.8	28111.3	83674.1
80682.7	27245.4	83942.8
82250.4	26592.7	84702.4
83291	25686.2	85514.1
85619.6	25230.7	86227.4
87224.8	24497.9	86982.7
88222.6	23668.7	87536
89731.9	23320.6	87967.3
91279.1	22460.5	88832.4
92280.7	21949.3	89747.2
93465.9	21322.5	89519.2
94221.6	20458.5	90715.9
95588.8	19944.5	90408.9
97123.6	19234.6	90708.6
97524.8	18690.4	91044.9
98550.6	18283.3	91272.9
99350.7	17534	91510.7
99831.2	16953.7	91724.5
100835	16430	91660.9
100904	15829.7	91292.9
101470	15446.1	91324.7
101654	14676.5	91655.1
102069	14469.5	91383.4
102161	13739.4	91085.2
102618	13240.7	90629.8
102260	12712.6	90150.9
102466	12497.8	90171.6
101901	11995.9	89068.9
102228	11531.1	89131.6
101388	11145.8	88343.9
101106	10624.1	88074.6
100822	10213.7	86955.6
100181	9904.24	86688.1
99649.6	9641.34	86295.6
98816.4	9237.08	85488.1
98335.8	8886.36	84504.4
97602.5	8542.2	83010.2
97078	8172.58	82481.9
96043.5	7950.45	81864.4
94617.1	7670.69	80863.1
94209.4	7180.49	79785
92892.1	6956.96	78959.5
91737.7	6764.56	77944.9
91213.1	6378.05	76451
89644	6277.22	75790.2
88976.4	6023.82	74730.7
87168.9	5897.85	73583.3
86622.4	5517.11	72541.1
85262.6	5331.52	71313.6
84193.2	5107.73	70079.8
82710.4	4900.12	68980.6
81631.3	4814.69	68137.1
80172.5	4487.56	66931.9
79054.7	4437.4	65374.3
77489.7	4214.17	64686.5
76357.7	3995.26	63341.7
75237.1	3740.64	62107.3
73725.3	3692.85	61218.2
72711.3	3576.96	59871.6
71189.8	3357.66	58564.2
69459	3267.51	57437.5
68181.6	3080.61	56351.8
66742.1	2984.32	55635.5
65504.2	2881.31	53984.3
64717.7	2738.32	53130
62935.5	2503.77	52037.4
61975.1	2467.49	51010.8
60747.4	2231.58	49784.5
59075.3	2228.68	48472.9
57902.3	2144.35	47514.2
56361.2	2071.38	46732.1
55295.7	2092.33	45545.5
54180.9	1936.48	44554.3
53243.3	1858.31	43703.1
51768.1	1659.1	42390
50787.6	1712.44	41456.3
49158.6	1505.16	40530.1
48028.8	1473.24	39586.7
47079.4	1421.29	38280.3
45876.8	1366.47	37649.2
44822.3	1310.25	36413.2
43890	1217.81	35808.4

## Sheet: Extended Fig 1
Raw pictures of Extended Fig. 1

## Sheet: Extended Fig 4
Raw data SEC
a			b			c			d
Abs (260)	Vol (mL)		Abs (260)	Vol (mL)		Abs (260)	Vol (mL)		Abs (260)	Vol (mL)
0	0.001478		0	0.018758		0	0.026228		0	0.022285
0.0373389	0.001685		0.034876	0.018605		0.0347741	0.025573		0.039671	0.021715
0.0746779	0.003902		0.069752	0.018617		0.0695483	0.025074		0.079342	0.020838
0.112017	0.004129		0.104628	0.018617		0.104322	0.024551		0.119013	0.02072
0.149356	0.003445		0.139504	0.018539		0.139097	0.024014		0.158684	0.020323
0.186695	0.003069		0.17438	0.018514		0.173871	0.023679		0.198355	0.020101
0.224034	0.002677		0.209256	0.018257		0.208645	0.023429		0.238026	0.019734
0.261372	0.002413		0.244132	0.018332		0.243419	0.023293		0.277697	0.019427
0.298711	0.002247		0.279008	0.018245		0.278193	0.023119		0.317368	0.018833
0.33605	0.002116		0.313884	0.017968		0.312967	0.022888		0.357039	0.0186
0.373389	0.002002		0.34876	0.018088		0.347741	0.0226		0.39671	0.018551
0.410728	0.001898		0.383636	0.018088		0.382515	0.022374		0.436381	0.018491
0.448067	0.001814		0.418512	0.01798		0.41729	0.0222		0.476052	0.018199
0.485406	0.001749		0.453388	0.017868		0.452064	0.02204		0.515723	0.018194
0.522745	0.001695		0.488264	0.017728		0.486838	0.022106		0.555394	0.01811
0.560084	0.001622		0.52314	0.017649		0.521612	0.021828		0.595065	0.018159
0.597423	0.001565		0.558016	0.017752		0.556386	0.021781		0.634736	0.018194
0.634762	0.001522		0.592892	0.017628		0.59116	0.021795		0.674407	0.018021
0.672101	0.00148		0.627768	0.017603		0.625934	0.021578		0.714078	0.018367
0.70944	0.001436		0.662644	0.017707		0.660709	0.021634		0.753749	0.018724
0.746779	0.001396		0.69752	0.017578		0.695483	0.021484		0.79342	0.018873
0.784117	0.001369		0.732396	0.01745		0.730257	0.021394		0.833091	0.01967
0.821456	0.00134		0.767272	0.01745		0.765031	0.021455		0.872762	0.020764
0.858795	0.001312		0.802148	0.017454		0.799805	0.02146		0.912433	0.02172
0.896134	0.001302		0.837025	0.017525		0.834579	0.021041		0.952104	0.022943
0.933473	0.001275		0.871901	0.017326		0.869353	0.02098		0.991775	0.024642
0.970812	0.001247		0.906777	0.017185		0.904127	0.020904		1.03145	0.02583
1.00815	0.001245		0.941653	0.017305		0.938902	0.020932		1.07112	0.026821
1.04549	0.001236		0.976529	0.017223		0.973676	0.020928		1.11079	0.027826
1.08283	0.00122		1.0114	0.017268		1.00845	0.020584		1.15046	0.028093
1.12017	0.001226		1.04628	0.017144		1.04322	0.020965		1.19013	0.027791
1.15751	0.001215		1.08116	0.017057		1.078	0.020716		1.2298	0.02736
1.19485	0.001213		1.11603	0.017057		1.11277	0.020669		1.26947	0.026677
1.23218	0.001213		1.15091	0.017036		1.14755	0.020508		1.30914	0.025553
1.26952	0.001208		1.18578	0.016883		1.18232	0.020697		1.34881	0.024369
1.30686	0.001211		1.22066	0.016982		1.21709	0.020829		1.38848	0.023255
1.3442	0.001204		1.25554	0.017003		1.25187	0.020697		1.42816	0.022294
1.38154	0.001218		1.29041	0.0169		1.28664	0.020551		1.46783	0.021368
1.41888	0.001223		1.32529	0.016858		1.32142	0.020273		1.5075	0.020715
1.45622	0.001219		1.36016	0.016908		1.35619	0.020226		1.54717	0.02017
1.49356	0.001233		1.39504	0.016982		1.39097	0.020296		1.58684	0.019744
1.5309	0.001244		1.42992	0.017045		1.42574	0.020216		1.62651	0.01911
1.56823	0.001243		1.46479	0.0169		1.46051	0.020287		1.66618	0.018892
1.60557	0.001253		1.49967	0.016879		1.49529	0.020009		1.70585	0.018674
1.64291	0.001254		1.53454	0.017049		1.53006	0.020141		1.74552	0.018615
1.68025	0.001258		1.56942	0.016925		1.56484	0.020141		1.78519	0.018392
1.71759	0.001263		1.6043	0.017036		1.59961	0.02015		1.82487	0.017991
1.75493	0.00127		1.63917	0.016933		1.63438	0.020146		1.86454	0.017867
1.79227	0.001272		1.67405	0.016958		1.66916	0.020132		1.90421	0.017748
1.82961	0.001282		1.70893	0.017007		1.70393	0.020075		1.94388	0.017387
1.86695	0.001274		1.7438	0.017069		1.73871	0.02023		1.98355	0.017526
1.90429	0.001279		1.77868	0.016875		1.77348	0.019896		2.02322	0.017293
1.94162	0.001275		1.81355	0.016916		1.80825	0.019825		2.06289	0.017025
1.97896	0.00127		1.84843	0.016987		1.84303	0.019854		2.10256	0.016872
2.0163	0.00126		1.88331	0.016809		1.8778	0.019656		2.14223	0.016916
2.05364	0.001258		1.91818	0.016771		1.91258	0.019538		2.1819	0.016585
2.09098	0.00124		1.95306	0.01661		1.94735	0.019656		2.22158	0.016451
2.12832	0.001241		1.98793	0.016635		1.98213	0.019491		2.26125	0.016258
2.16566	0.001217		2.02281	0.016755		2.0169	0.019251		2.30092	0.016243
2.203	0.00122		2.05769	0.016602		2.05167	0.019048		2.34059	0.016129
2.24034	0.001214		2.09256	0.016651		2.08645	0.019218		2.38026	0.015837
2.27767	0.001193		2.12744	0.016585		2.12122	0.019114		2.41993	0.015693
2.31501	0.001185		2.16231	0.016722		2.156	0.018973		2.4596	0.015891
2.35235	0.001177		2.19719	0.016655		2.19077	0.018836		2.49927	0.015688
2.38969	0.001169		2.23207	0.016647		2.22554	0.018765		2.53894	0.01599
2.42703	0.001155		2.26694	0.016569		2.26032	0.018647		2.57861	0.015594
2.46437	0.00115		2.30182	0.016585		2.29509	0.0186		2.61829	0.015644
2.50171	0.001147		2.33669	0.016523		2.32987	0.018445		2.65796	0.015525
2.53905	0.001133		2.37157	0.016494		2.36464	0.018393		2.69763	0.015436
2.57639	0.001126		2.40645	0.016631		2.39942	0.018445		2.7373	0.015139
2.61372	0.001122		2.44132	0.016378		2.43419	0.018393		2.77697	0.015312
2.65106	0.001129		2.4762	0.016271		2.46896	0.018332		2.81664	0.015431
2.6884	0.001126		2.51107	0.016407		2.50374	0.018271		2.85631	0.015262
2.72574	0.00112		2.54595	0.016449		2.53851	0.018483		2.89598	0.015282
2.76308	0.001112		2.58083	0.01637		2.57329	0.018346		2.93565	0.015084
2.80042	0.001119		2.6157	0.016428		2.60806	0.018049		2.97532	0.015262
2.83776	0.001106		2.65058	0.016519		2.64283	0.0182		3.01499	0.015451
2.8751	0.001117		2.68545	0.016407		2.67761	0.018384		3.05467	0.015203
2.91244	0.001137		2.72033	0.016552		2.71238	0.018346		3.09434	0.015104
2.94978	0.001136		2.75521	0.016382		2.74716	0.018219		3.13401	0.015109
2.98711	0.001156		2.79008	0.016362		2.78193	0.01819		3.17368	0.015074
3.02445	0.001168		2.82496	0.016291		2.8167	0.018209		3.21335	0.015064
3.06179	0.001174		2.85983	0.01632		2.85148	0.018261		3.25302	0.015124
3.09913	0.001197		2.89471	0.016233		2.88625	0.018388		3.29269	0.01496
3.13647	0.00121		2.92959	0.016432		2.92103	0.018247		3.33236	0.015089
3.17381	0.001232		2.96446	0.016357		2.9558	0.018318		3.37203	0.014965
3.21115	0.001251		2.99934	0.016502		2.99058	0.018501		3.4117	0.014876
3.24849	0.001269		3.03421	0.016308		3.02535	0.018379		3.45138	0.014752
3.28583	0.001291		3.06909	0.016353		3.06012	0.018445		3.49105	0.01498
3.32316	0.001311		3.10397	0.016399		3.0949	0.018454		3.53072	0.015094
3.3605	0.001317		3.13884	0.016436		3.12967	0.018657		3.57039	0.014931
3.39784	0.001328		3.17372	0.01644		3.16445	0.018544		3.61006	0.014886
3.43518	0.001329		3.20859	0.016329		3.19922	0.018468		3.64973	0.014846
3.47252	0.001342		3.24347	0.016465		3.23399	0.018468		3.6894	0.015119
3.50986	0.00135		3.27835	0.016287		3.26877	0.018605		3.72907	0.014955
3.5472	0.00136		3.31322	0.016324		3.30354	0.018803		3.76874	0.01501
3.58454	0.001358		3.3481	0.016271		3.33832	0.018699		3.80841	0.014787
3.62188	0.001351		3.38297	0.016341		3.37309	0.018624		3.84809	0.014772
3.65921	0.001336		3.41785	0.016333		3.40787	0.018732		3.88776	0.014742
3.69655	0.001327		3.45273	0.016266		3.44264	0.018567		3.92743	0.01498
3.73389	0.001324		3.4876	0.01637		3.47741	0.018591		3.9671	0.014693
3.77123	0.001304		3.52248	0.016366		3.51219	0.018605		4.00677	0.014787
3.80857	0.001285		3.55735	0.016411		3.54696	0.018567		4.04644	0.014797
3.84591	0.001274		3.59223	0.01625		3.58174	0.018605		4.08611	0.014648
3.88325	0.00126		3.62711	0.016357		3.61651	0.018497		4.12578	0.014683
3.92059	0.001233		3.66198	0.016275		3.65128	0.0186		4.16545	0.014594
3.95793	0.001217		3.69686	0.016374		3.68606	0.018572		4.20512	0.014445
3.99527	0.001209		3.73173	0.016428		3.72083	0.018582		4.2448	0.014346
4.0326	0.001191		3.76661	0.016221		3.75561	0.018591		4.28447	0.01444
4.06994	0.001182		3.80149	0.016382		3.79038	0.018294		4.32414	0.014331
4.10728	0.001161		3.83636	0.016395		3.82515	0.018426		4.36381	0.014302
4.14462	0.001149		3.87124	0.016316		3.85993	0.018435		4.40348	0.014302
4.18196	0.001136		3.90611	0.016349		3.8947	0.018511		4.44315	0.014406
4.2193	0.001129		3.94099	0.016333		3.92948	0.018365		4.48282	0.014386
4.25664	0.001119		3.97587	0.016411		3.96425	0.018247		4.52249	0.014188
4.29398	0.001111		4.01074	0.016254		3.99903	0.018271		4.56216	0.014435
4.33132	0.001102		4.04562	0.016275		4.0338	0.018238		4.60183	0.01443
4.36865	0.00109		4.08049	0.016275		4.06857	0.018157		4.64151	0.014188
4.40599	0.001081		4.11537	0.016482		4.10335	0.018242		4.68118	0.014406
4.44333	0.001073		4.15025	0.016589		4.13812	0.018049		4.72085	0.014574
4.48067	0.001078		4.18512	0.016407		4.1729	0.017978		4.76052	0.014356
4.51801	0.001066		4.22	0.01649		4.20767	0.01795		4.80019	0.0145
4.55535	0.001066		4.25487	0.01661		4.24244	0.018228		4.83986	0.014549
4.59269	0.001064		4.28975	0.016449		4.27722	0.018195		4.87953	0.014361
4.63003	0.001059		4.32463	0.016506		4.31199	0.018176		4.9192	0.014544
4.66737	0.00106		4.3595	0.016535		4.34677	0.018186		4.95887	0.014485
4.7047	0.001048		4.39438	0.01649		4.38154	0.018167		4.99854	0.014292
4.74204	0.001055		4.42925	0.016523		4.41631	0.018195		5.03822	0.01445
4.77938	0.001054		4.46413	0.016672		4.45109	0.018073		5.07789	0.014351
4.81672	0.00106		4.49901	0.016747		4.48586	0.018016		5.11756	0.014317
4.85406	0.001052		4.53388	0.01673		4.52064	0.018275		5.15723	0.014594
4.8914	0.001048		4.56876	0.01666		4.55541	0.018181		5.1969	0.014609
4.92874	0.001033		4.60363	0.016527		4.59019	0.018238		5.23657	0.014569
4.96608	0.001034		4.63851	0.016564		4.62496	0.018332		5.27624	0.014604
5.00342	0.001032		4.67339	0.016639		4.65973	0.018238		5.31591	0.014579
5.04076	0.00103		4.70826	0.016751		4.69451	0.0182		5.35558	0.014277
5.07809	0.001028		4.74314	0.016709		4.72928	0.018223		5.39525	0.014381
5.11543	0.001033		4.77801	0.016668		4.76406	0.018247		5.43493	0.014391
5.15277	0.001028		4.81289	0.016784		4.79883	0.018346		5.4746	0.014252
5.19011	0.001026		4.84777	0.016883		4.8336	0.018563		5.51427	0.014242
5.22745	0.00102		4.88264	0.016871		4.86838	0.018384		5.55394	0.014242
5.26479	0.001023		4.91752	0.016871		4.90315	0.0182		5.59361	0.014366
5.30213	0.001028		4.95239	0.017078		4.93793	0.018256		5.63328	0.014564
5.33947	0.001016		4.98727	0.016991		4.9727	0.018285		5.67295	0.014312
5.37681	0.001023		5.02215	0.016949		5.00748	0.018054		5.71262	0.014366
5.41414	0.001012		5.05702	0.016904		5.04225	0.018016		5.75229	0.014574
5.45148	0.001005		5.0919	0.016854		5.07702	0.018106		5.79196	0.014312
5.48882	0.001014		5.12678	0.016954		5.1118	0.018092		5.83163	0.014445
5.52616	0.001012		5.16165	0.016867		5.14657	0.01819		5.87131	0.014356
5.5635	0.001011		5.19653	0.016842		5.18135	0.018242		5.91098	0.014252
5.60084	0.001019		5.2314	0.016879		5.21612	0.018271		5.95065	0.014158
5.63818	0.001017		5.26628	0.017107		5.25089	0.018077		5.99032	0.014356
5.67552	0.001018		5.30116	0.016974		5.28567	0.017795		6.02999	0.014539
5.71286	0.001015		5.33603	0.016966		5.32044	0.017913		6.06966	0.014673
5.75019	0.001015		5.37091	0.016987		5.35522	0.017927		6.10933	0.014599
5.78753	0.001014		5.40578	0.016945		5.38999	0.017936		6.149	0.014609
5.82487	0.001013		5.44066	0.017276		5.42476	0.017917		6.18867	0.014777
5.86221	0.001013		5.47554	0.017189		5.45954	0.017922		6.22834	0.014891
5.89955	0.00102		5.51041	0.017235		5.49431	0.017847		6.26802	0.014916
5.93689	0.001019		5.54529	0.01726		5.52909	0.018016		6.30769	0.01501
5.97423	0.00102		5.58016	0.01728		5.56386	0.017776		6.34736	0.015238
6.01157	0.001018		5.61504	0.01733		5.59864	0.017635		6.38703	0.015634
6.04891	0.001017		5.64992	0.017285		5.63341	0.017587		6.4267	0.015569
6.08624	0.001018		5.68479	0.017322		5.66818	0.017484		6.46637	0.015797
6.12358	0.001018		5.71967	0.017194		5.70296	0.01746		6.50604	0.015639
6.16092	0.001027		5.75454	0.017235		5.73773	0.017451		6.54571	0.015777
6.19826	0.001015		5.78942	0.017024		5.77251	0.017498		6.58538	0.015688
6.2356	0.001021		5.8243	0.017065		5.80728	0.017602		6.62505	0.015352
6.27294	0.001015		5.85917	0.016941		5.84205	0.017644		6.66473	0.015401
6.31028	0.001015		5.89405	0.016982		5.87683	0.017503		6.7044	0.015287
6.34762	0.001007		5.92892	0.016862		5.9116	0.017342		6.74407	0.015342
6.38496	0.001003		5.9638	0.016767		5.94638	0.017677		6.78374	0.015173
6.4223	0.001011		5.99868	0.016573		5.98115	0.017432		6.82341	0.014911
6.45963	0.001006		6.03355	0.016548		6.01592	0.017672		6.86308	0.015
6.49697	0.001003		6.06843	0.016556		6.0507	0.017342		6.90275	0.014901
6.53431	0.001002		6.1033	0.016498		6.08547	0.017606		6.94242	0.014856
6.57165	0.000999		6.13818	0.016444		6.12025	0.017569		6.98209	0.015282
6.60899	0.00099		6.17306	0.01625		6.15502	0.017503		7.02176	0.015243
6.64633	0.000995		6.20793	0.016432		6.1898	0.017408		7.06144	0.015084
6.68367	0.000991		6.24281	0.016478		6.22457	0.017658		7.10111	0.015015
6.72101	0.000982		6.27768	0.016486		6.25934	0.017705		7.14078	0.015005
6.75835	0.000995		6.31256	0.016279		6.29412	0.017705		7.18045	0.014812
6.79568	0.000991		6.34744	0.016453		6.32889	0.017795		7.22012	0.014624
6.83302	0.000995		6.38231	0.016498		6.36367	0.017969		7.25979	0.014653
6.87036	0.000992		6.41719	0.016308		6.39844	0.018087		7.29946	0.014723
6.9077	0.000985		6.45206	0.016258		6.43321	0.0182		7.33913	0.014802
6.94504	0.000986		6.48694	0.016316		6.46799	0.018393		7.3788	0.014723
6.98238	0.000982		6.52182	0.016275		6.50276	0.018516		7.41847	0.014713
7.01972	0.00099		6.55669	0.016308		6.53754	0.018676		7.45815	0.014693
7.05706	0.000981		6.59157	0.016237		6.57231	0.018704		7.49782	0.014846
7.0944	0.000984		6.62644	0.016167		6.60709	0.018666		7.53749	0.01499
7.13173	0.000979		6.66132	0.016266		6.64186	0.018737		7.57716	0.014817
7.16907	0.000984		6.6962	0.016146		6.67663	0.018624		7.61683	0.014787
7.20641	0.00098		6.73107	0.01625		6.71141	0.018511		7.6565	0.014797
7.24375	0.00098		6.76595	0.01603		6.74618	0.018238		7.69617	0.014936
7.28109	0.000981		6.80082	0.016266		6.78096	0.018256		7.73584	0.015168
7.31843	0.00099		6.8357	0.016204		6.81573	0.018176		7.77551	0.014817
7.35577	0.000976		6.87058	0.016146		6.8505	0.018313		7.81518	0.014832
7.39311	0.000986		6.90545	0.01613		6.88528	0.018148		7.85486	0.015
7.43045	0.00098		6.94033	0.016349		6.92005	0.018139		7.89453	0.014797
7.46779	0.000975		6.9752	0.016254		6.95483	0.01796		7.9342	0.014926
7.50512	0.000979		7.01008	0.015973		6.9896	0.017776		7.97387	0.014718
7.54246	0.000984		7.04496	0.016039		7.02437	0.017818		8.01354	0.014614
7.5798	0.000984		7.07983	0.016151		7.05915	0.017611		8.05321	0.014728
7.61714	0.00099		7.11471	0.016221		7.09392	0.017583		8.09288	0.014733
7.65448	0.000979		7.14958	0.01603		7.1287	0.017644		8.13255	0.014713
7.69182	0.000995		7.18446	0.016076		7.16347	0.017446		8.17222	0.014782
7.72916	0.000997		7.21934	0.016155		7.19825	0.017243		8.21189	0.014703
7.7665	0.000999		7.25421	0.016101		7.23302	0.017366		8.25157	0.014995
7.80384	0.001023		7.28909	0.015691		7.26779	0.01713		8.29124	0.014792
7.84117	0.00104		7.32396	0.015828		7.30257	0.017484		8.33091	0.015074
7.87851	0.001058		7.35884	0.015997		7.33734	0.017361		8.37058	0.014752
7.91585	0.001109		7.39372	0.016109		7.37212	0.017408		8.41025	0.014936
7.95319	0.001168		7.42859	0.015931		7.40689	0.017145		8.44992	0.014792
7.99053	0.001247		7.46347	0.015952		7.44166	0.017187		8.48959	0.014936
8.02787	0.001328		7.49834	0.015973		7.47644	0.017149		8.52926	0.014802
8.06521	0.001442		7.53322	0.015848		7.51121	0.017173		8.56893	0.01502
8.10255	0.001563		7.5681	0.016047		7.54599	0.017187		8.6086	0.015203
8.13989	0.001729		7.60297	0.015898		7.58076	0.017173		8.64827	0.015302
8.17722	0.001912		7.63785	0.015832		7.61554	0.017408		8.68795	0.015495
8.21456	0.002108		7.67272	0.015985		7.65031	0.017314		8.72762	0.015272
8.2519	0.002339		7.7076	0.015977		7.68508	0.017159		8.76729	0.015441
8.28924	0.002618		7.74248	0.015952		7.71986	0.017239		8.80696	0.015639
8.32658	0.003116		7.77735	0.015939		7.75463	0.017408		8.84663	0.016109
8.36392	0.003646		7.81223	0.015964		7.78941	0.01739		8.8863	0.016203
8.40126	0.005727		7.8471	0.015865		7.82418	0.017262		8.92597	0.016327
8.4386	0.006544		7.88198	0.015877		7.85895	0.017097		8.96564	0.016545
8.47594	0.006379		7.91686	0.015683		7.89373	0.017031		9.00531	0.016857
8.51328	0.00657		7.95173	0.015815		7.9285	0.017211		9.04498	0.017105
8.55061	0.006787		7.98661	0.015732		7.96328	0.017338		9.08466	0.017377
8.58795	0.007169		8.02148	0.015724		7.99805	0.017258		9.12433	0.017773
8.62529	0.007689		8.05636	0.015898		8.03282	0.01738		9.164	0.018268
8.66263	0.008309		8.09124	0.015881		8.0676	0.017385		9.20367	0.018546
8.69997	0.009007		8.12611	0.015881		8.10237	0.017262		9.24334	0.018828
8.73731	0.009764		8.16099	0.015761		8.13715	0.017107		9.28301	0.019492
8.77465	0.010606		8.19586	0.015803		8.17192	0.01713		9.32268	0.019893
8.81199	0.011505		8.23074	0.015931		8.2067	0.017055		9.36235	0.020447
8.84933	0.012481		8.26562	0.015848		8.24147	0.017239		9.40202	0.020913
8.88666	0.013443		8.30049	0.015881		8.27624	0.017097		9.44169	0.021497
8.924	0.01453		8.33537	0.016002		8.31102	0.017069		9.48137	0.022185
8.96134	0.01558		8.37025	0.016134		8.34579	0.017097		9.52104	0.0227
8.99868	0.016708		8.40512	0.015948		8.38057	0.017206		9.56071	0.023374
9.03602	0.017795		8.44	0.016068		8.41534	0.017036		9.60038	0.024062
9.07336	0.018968		8.47487	0.016122		8.45011	0.017229		9.64005	0.025038
9.1107	0.020094		8.50975	0.016175		8.48489	0.017314		9.67972	0.026088
9.14804	0.021325		8.54463	0.016109		8.51966	0.017352		9.71939	0.026969
9.18538	0.022508		8.5795	0.016072		8.55444	0.017272		9.75906	0.028282
9.22271	0.023778		8.61438	0.016142		8.58921	0.017352		9.79873	0.029361
9.26005	0.025011		8.64925	0.016184		8.62398	0.01739		9.8384	0.030876
9.29739	0.026256		8.68413	0.016026		8.65876	0.017686		9.87808	0.032228
9.33473	0.027493		8.71901	0.015989		8.69353	0.017724		9.91775	0.034016
9.37207	0.028712		8.75388	0.016138		8.72831	0.01739		9.95742	0.035526
9.40941	0.02995		8.78876	0.016324		8.76308	0.017375		9.99709	0.037156
9.44675	0.031109		8.82363	0.016287		8.79786	0.017587		10.0368	0.038493
9.48409	0.032384		8.85851	0.01618		8.83263	0.0177		10.0764	0.040152
9.52143	0.033585		8.89339	0.016366		8.8674	0.017724		10.1161	0.042103
9.55877	0.034885		8.92826	0.016498		8.90218	0.017771		10.1558	0.043584
9.5961	0.036071		8.96314	0.016651		8.93695	0.017865		10.1954	0.045312
9.63344	0.037438		8.99801	0.016804		8.97173	0.018157		10.2351	0.047456
9.67078	0.038695		9.03289	0.016838		9.0065	0.018176		10.2748	0.050318
9.70812	0.040086		9.06777	0.017061		9.04127	0.018059		10.3145	0.053607
9.74546	0.041358		9.10264	0.017218		9.07605	0.018374		10.3541	0.05892
9.7828	0.042761		9.13752	0.017314		9.11082	0.018704		10.3938	0.065908
9.82014	0.044058		9.17239	0.017508		9.1456	0.01893		10.4335	0.075327
9.85748	0.045388		9.20727	0.017711		9.18037	0.019142		10.4731	0.088777
9.89482	0.046611		9.24215	0.018187		9.21515	0.019406		10.5128	0.106366
9.93215	0.047792		9.27702	0.018208		9.24992	0.019868		10.5525	0.130691
9.96949	0.048945		9.3119	0.018402		9.28469	0.020061		10.5922	0.163038
10.0068	0.049994		9.34677	0.01892		9.31947	0.020061		10.6318	0.205661
10.0442	0.051084		9.38165	0.019064		9.35424	0.020268		10.6715	0.261056
10.0815	0.052072		9.41653	0.019317		9.38902	0.020706		10.7112	0.328825
10.1188	0.053248		9.4514	0.01959		9.42379	0.021182		10.7508	0.409223
10.1562	0.054441		9.48628	0.01976		9.45856	0.021503		10.7905	0.497767
10.1935	0.056032		9.52115	0.020161		9.49334	0.021861		10.8302	0.5931
10.2309	0.05796		9.55603	0.020637		9.52811	0.022407		10.8699	0.687586
10.2682	0.060781		9.59091	0.021043		9.56289	0.022892		10.9095	0.776595
10.3055	0.064612		9.62578	0.021382		9.59766	0.023123		10.9492	0.855879
10.3429	0.07032		9.66066	0.022181		9.63243	0.023745		10.9889	0.918637
10.3802	0.078643		9.69553	0.022607		9.66721	0.024499		11.0285	0.964914
10.4176	0.091151		9.73041	0.023352		9.70198	0.025045		11.0682	0.990408
10.4549	0.10947		9.76529	0.023915		9.73676	0.025926		11.1079	1
10.4922	0.135453		9.80016	0.024673		9.77153	0.026808		11.1475	0.992161
10.5296	0.171775		9.83504	0.025318		9.80631	0.02759		11.1872	0.96996
10.5669	0.217316		9.86991	0.026515		9.84108	0.028471		11.2269	0.936965
10.6043	0.273252		9.90479	0.027231		9.87585	0.029578		11.2666	0.894371
10.6416	0.333333		9.93967	0.028129		9.91063	0.030492		11.3062	0.846801
10.6789	0.399459		9.97454	0.02906		9.9454	0.031382		11.3459	0.796651
10.7163	0.462825		10.0094	0.030025		9.98018	0.032452		11.3856	0.744367
10.7536	0.5313		10.0443	0.031055		10.015	0.033403		11.4252	0.693375
10.7909	0.594472		10.0792	0.032206		10.0497	0.034553		11.4649	0.643042
10.8283	0.662091		10.114	0.033232		10.0845	0.03582		11.5046	0.595303
10.8656	0.739372		10.1489	0.034462		10.1193	0.036791		11.5443	0.551012
10.903	0.837285		10.1838	0.035592		10.154	0.03786		11.5839	0.50929
10.9403	0.858422		10.2187	0.037193		10.1888	0.039326		11.6236	0.471877
10.9776	0.962054		10.2536	0.03899		10.2236	0.040772		11.6633	0.436796
11.015	1		10.2884	0.041159		10.2584	0.042454		11.7029	0.405623
11.0523	0.952705		10.3233	0.044126		10.2931	0.044814		11.7426	0.376301
11.0897	0.891817		10.3582	0.048042		10.3279	0.047721		11.7823	0.349748
11.127	0.92165		10.3931	0.053		10.3627	0.051966		11.822	0.325478
11.1643	0.820964		10.4279	0.059995		10.3975	0.057742		11.8616	0.302634
11.2017	0.767683		10.4628	0.069167		10.4322	0.065407		11.9013	0.282701
11.239	0.687576		10.4977	0.081547		10.467	0.075174		11.941	0.263863
11.2764	0.642926		10.5326	0.097462		10.5018	0.088677		11.9806	0.247041
11.3137	0.595202		10.5674	0.118567		10.5366	0.105699		12.0203	0.231259
11.351	0.555674		10.6023	0.145363		10.5713	0.128351		12.06	0.216893
11.3884	0.515915		10.6372	0.17956		10.6061	0.157335		12.0997	0.203908
11.4257	0.480466		10.6721	0.222237		10.6409	0.194795		12.1393	0.191825
11.4631	0.447083		10.7069	0.274571		10.6757	0.240495		12.179	0.18152
11.5004	0.415802		10.7418	0.336396		10.7104	0.296244		12.2187	0.171918
11.5377	0.386658		10.7767	0.407836		10.7452	0.36053		12.2583	0.163568
11.5751	0.358534		10.8116	0.486494		10.78	0.433905		12.298	0.156061
11.6124	0.334214		10.8464	0.56906		10.8148	0.512429		12.3377	0.149306
11.6497	0.309403		10.8813	0.652424		10.8495	0.595621		12.3773	0.142859
11.6871	0.288696		10.9162	0.732949		10.8843	0.677778		12.417	0.137357
11.7244	0.267204		10.9511	0.807824		10.9191	0.757899		12.4567	0.132147
11.7618	0.249343		10.9859	0.872352		10.9539	0.829473		12.4964	0.127309
11.7991	0.231003		11.0208	0.925733		10.9886	0.890787		12.536	0.123124
11.8364	0.21537		11.0557	0.964909		11.0234	0.938437		12.5757	0.118747
11.8738	0.200011		11.0906	0.990546		11.0582	0.973984		12.6154	0.114859
11.9111	0.186818		11.1255	1		11.0929	0.99363		12.655	0.111145
11.9485	0.174071		11.1603	0.99637		11.1277	1		12.6947	0.107456
11.9858	0.162829		11.1952	0.979619		11.1625	0.992707		12.7344	0.10388
12.0231	0.152321		11.2301	0.95315		11.1973	0.973419		12.7741	0.101102
12.0605	0.142636		11.265	0.91753		11.232	0.944232		12.8137	0.098111
12.0978	0.133982		11.2998	0.875179		11.2668	0.907248		12.8534	0.095497
12.1352	0.125658		11.3347	0.828317		11.3016	0.864577		12.8931	0.093427
12.1725	0.118676		11.3696	0.777965		11.3364	0.818298		12.9327	0.091208
12.2098	0.111792		11.4045	0.727279		11.3711	0.769201		12.9724	0.089673
12.2472	0.106102		11.4393	0.676244		11.4059	0.719605		13.0121	0.088118
12.2845	0.100391		11.4742	0.62723		11.4407	0.670263		13.0518	0.086721
12.3218	0.095728		11.5091	0.579242		11.4755	0.622071		13.0914	0.085899
12.3592	0.091073		11.544	0.534619		11.5102	0.575344		13.1311	0.084726
12.3965	0.08727		11.5788	0.491738		11.545	0.531359		13.1708	0.083453
12.4339	0.083604		11.6137	0.452264		11.5798	0.48996		13.2104	0.082141
12.4712	0.080664		11.6486	0.414657		11.6146	0.451723		13.2501	0.081012
12.5085	0.077943		11.6835	0.38109		11.6493	0.416204		13.2898	0.079724
12.5459	0.075698		11.7183	0.34962		11.6841	0.383941		13.3295	0.078367
12.5832	0.073778		11.7532	0.321889		11.7189	0.353623		13.3691	0.07705
12.6206	0.072174		11.7881	0.29566		11.7537	0.326543		13.4088	0.075391
12.6579	0.070973		11.823	0.272696		11.7884	0.301083		13.4485	0.074019
12.6952	0.070009		11.8578	0.250979		11.8232	0.27885		13.4881	0.07244
12.7326	0.069626		11.8927	0.232279		11.858	0.257936		13.5278	0.070894
12.7699	0.069593		11.9276	0.214468		11.8928	0.239477		13.5675	0.069379
12.8073	0.070316		11.9625	0.19893		11.9275	0.222672		13.6071	0.067611
12.8446	0.071593		11.9974	0.184713		11.9623	0.207826		13.6468	0.06617
12.8819	0.073674		12.0322	0.172494		11.9971	0.193904		13.6865	0.064546
12.9193	0.076265		12.0671	0.161191		12.0318	0.181763		13.7262	0.063466
12.9566	0.079294		12.102	0.151369		12.0666	0.170348		13.7658	0.061906
12.9939	0.082575		12.1369	0.141919		12.1014	0.160355		13.8055	0.060713
13.0313	0.085503		12.1717	0.134126		12.1362	0.151111		13.8452	0.059103
13.0686	0.088204		12.2066	0.126845		12.1709	0.143036		13.8848	0.057776
13.106	0.090092		12.2415	0.120293		12.2057	0.135701		13.9245	0.056875
13.1433	0.091433		12.2764	0.114395		12.2405	0.129402		13.9642	0.055776
13.1806	0.091838		12.3112	0.109387		12.2753	0.123362		14.0039	0.054557
13.218	0.091669		12.3461	0.104631		12.31	0.118207		14.0435	0.053463
13.2553	0.090643		12.381	0.100368		12.3448	0.113444		14.0832	0.052601
13.2927	0.089131		12.4159	0.096514		12.3796	0.109228		14.1229	0.051571
13.33	0.086941		12.4507	0.093344		12.4144	0.105378		14.1625	0.05068
13.3673	0.084391		12.4856	0.090318		12.4491	0.101798		14.2022	0.049704
13.4047	0.081266		12.5205	0.087669		12.4839	0.098698		14.2419	0.048823
13.442	0.077953		12.5554	0.084925		12.5187	0.095829		14.2816	0.047981
13.4794	0.074182		12.5902	0.082599		12.5535	0.093388		14.3212	0.047194
13.5167	0.070403		12.6251	0.080583		12.5882	0.090839		14.3609	0.046396
13.554	0.066327		12.66	0.078766		12.623	0.088583		14.4006	0.045718
13.5914	0.062423		12.6949	0.076945		12.6578	0.086853		14.4402	0.04499
13.6287	0.058435		12.7297	0.075624		12.6926	0.084964		14.4799	0.044222
13.666	0.054669		12.7646	0.074316		12.7273	0.083409		14.5196	0.043905
13.7034	0.050963		12.7995	0.073145		12.7621	0.082053		14.5593	0.043133
13.7407	0.047465		12.8344	0.07204		12.7969	0.080837		14.5989	0.042499
13.7781	0.044113		12.8693	0.071378		12.8317	0.079876		14.6386	0.041944
13.8154	0.040934		12.9041	0.070562		12.8664	0.079301		14.6783	0.04138
13.8527	0.038003		12.939	0.070111		12.9012	0.078764		14.7179	0.041058
13.8901	0.03523		12.9739	0.069718		12.936	0.078481		14.7576	0.040622
13.9274	0.032761		13.0088	0.069668		12.9708	0.078312		14.7973	0.03977
13.9648	0.030391		13.0436	0.06959		13.0055	0.078472		14.8369	0.0393
14.0021	0.028331		13.0785	0.069706		13.0403	0.07867		14.8766	0.038631
14.0394	0.026334		13.1134	0.069677		13.0751	0.079099		14.9163	0.038107
14.0768	0.024623		13.1483	0.069759		13.1098	0.079174		14.956	0.037502
14.1141	0.02294		13.1831	0.069792		13.1446	0.079655		14.9956	0.037042
14.1515	0.021515		13.218	0.069929		13.1794	0.079669		15.0353	0.036344
14.1888	0.020134		13.2529	0.069677		13.2142	0.079617		15.075	0.036012
14.2261	0.018937		13.2878	0.069536		13.2489	0.079461		15.1146	0.035437
14.2635	0.017811		13.3226	0.068961		13.2837	0.079414		15.1543	0.034873
14.3008	0.016806		13.3575	0.06858		13.3185	0.07907		15.194	0.034452
14.3381	0.015866		13.3924	0.068319		13.3533	0.078425		15.2337	0.033986
14.3755	0.015		13.4273	0.067499		13.388	0.077902		15.2733	0.033719
14.4128	0.014223		13.4621	0.06663		13.4228	0.077012		15.313	0.033164
14.4502	0.013471		13.497	0.066059		13.4576	0.076107		15.3527	0.033011
14.4875	0.012842		13.5319	0.065016		13.4924	0.075		15.3923	0.032679
14.5248	0.012206		13.5668	0.063985		13.5271	0.073808		15.432	0.032397
14.5622	0.011674		13.6016	0.063013		13.5619	0.072738		15.4717	0.031817
14.5995	0.011136		13.6365	0.062023		13.5967	0.07124		15.5114	0.031159
14.6369	0.010684		13.6714	0.061072		13.6315	0.070062		15.551	0.031179
14.6742	0.010216		13.7063	0.059971		13.6662	0.068644		15.5907	0.030703
14.7115	0.009841		13.7412	0.058824		13.701	0.067311		15.6304	0.030406
14.7489	0.009445		13.776	0.057847		13.7358	0.065968		15.67	0.030238
14.7862	0.009111		13.8109	0.057028		13.7706	0.065002		15.7097	0.029802
14.8236	0.008764		13.8458	0.056088		13.8053	0.063711		15.7494	0.0295
14.8609	0.008463		13.8807	0.054888		13.8401	0.062388		15.7891	0.029257
14.8982	0.008148		13.9155	0.054097		13.8749	0.06128		15.8287	0.029148
14.9356	0.007878		13.9504	0.053125		13.9097	0.06014		15.8684	0.028856
14.9729	0.007587		13.9853	0.052268		13.9444	0.058944		15.9081	0.028618
15.0102	0.007318		14.0202	0.051548		13.9792	0.058034		15.9477	0.028405
15.0476	0.007078		14.055	0.050666		14.014	0.05705		15.9874	0.028371
15.0849	0.006816		14.0899	0.050029		14.0487	0.056244		16.0271	0.027999
15.1223	0.006571		14.1248	0.049354		14.0835	0.055292		16.0667	0.027994
15.1596	0.006324		14.1597	0.048638		14.1183	0.054548		16.1064	0.027667
15.1969	0.006113		14.1945	0.048034		14.1531	0.053935		16.1461	0.027514
15.2343	0.00587		14.2294	0.047392		14.1878	0.052861		16.1858	0.027405
15.2716	0.005658		14.2643	0.046846		14.2226	0.052338		16.2254	0.027207
15.309	0.005429		14.2992	0.046167		14.2574	0.05125		16.2651	0.027321
15.3463	0.005239		14.334	0.045778		14.2922	0.050859		16.3048	0.027157
15.3836	0.005027		14.3689	0.045666		14.3269	0.050246		16.3444	0.02739
15.421	0.004836		14.4038	0.045066		14.3617	0.049686		16.3841	0.027331
15.4583	0.004659		14.4387	0.044408		14.3965	0.049021		16.4238	0.027346
15.4957	0.004474		14.4735	0.043745		14.4313	0.048381		16.4635	0.02742
15.533	0.004313		14.5084	0.043261		14.466	0.04799		16.5031	0.027667
15.5703	0.004134		14.5433	0.042897		14.5008	0.047335		16.5428	0.027974
15.6077	0.003993		14.5782	0.042409		14.5356	0.046784		16.5825	0.028034
15.645	0.003846		14.6131	0.042077		14.5704	0.046157		16.6221	0.028381
15.6823	0.003709		14.6479	0.041337		14.6051	0.045785		16.6618	0.028653
15.7197	0.00357		14.6828	0.041125		14.6399	0.04529		16.7015	0.028707
15.757	0.003454		14.7177	0.040658		14.6747	0.044696		16.7412	0.029178
15.7944	0.003331		14.7526	0.040356		14.7095	0.044437		16.7808	0.029321
15.8317	0.003225		14.7874	0.039913		14.7442	0.043806		16.8205	0.029836
15.869	0.003123		14.8223	0.03942		14.779	0.043316		16.8602	0.030124
15.9064	0.003036		14.8572	0.038886		14.8138	0.042732		16.8998	0.030287
15.9437	0.002931		14.8921	0.038419		14.8486	0.042459		16.9395	0.030668
15.9811	0.002849		14.9269	0.037744		14.8833	0.041733		16.9792	0.030906
16.0184	0.002771		14.9618	0.037313		14.9181	0.041017		17.0189	0.030584
16.0557	0.00271		14.9967	0.036854		14.9529	0.040555		17.0585	0.030946
16.0931	0.00265		15.0316	0.036411		14.9877	0.040136		17.0982	0.031055
16.1304	0.002576		15.0664	0.035906		15.0224	0.039552		17.1379	0.030867
16.1678	0.002528		15.1013	0.035451		15.0572	0.039161		17.1775	0.03053
16.2051	0.002464		15.1362	0.034954		15.092	0.038454		17.2172	0.029708
16.2424	0.002416		15.1711	0.034528		15.1267	0.037983		17.2569	0.030589
16.2798	0.002368		15.2059	0.034259		15.1615	0.036584		17.2965	0.063531
16.3171	0.002326		15.2408	0.03401		15.1963	0.037026		17.3362	0.111645
16.3544	0.002278		15.2757	0.035165		15.2311	0.036339		17.3759	0.085483
16.3918	0.002238		15.3106	0.06543		15.2658	0.042482		17.4156	0.072415
16.4291	0.002208		15.3454	0.087425		15.3006	0.054906		17.4552	0.059277
16.4665	0.002173		15.3803	0.070935		15.3354	0.050798		17.4949	0.051784
16.5038	0.002146		15.4152	0.063187		15.3702	0.047165		17.5346	0.046733
16.5411	0.002115		15.4501	0.054151		15.4049	0.04383		17.5742	0.04344
16.5785	0.002084		15.485	0.048435		15.4397	0.041446		17.6139	0.040924
16.6158	0.002067		15.5198	0.044205		15.4745	0.039066		17.6536	0.038958
16.6532	0.002037		15.5547	0.041837		15.5093	0.03786		17.6933	0.037606
16.6905	0.002015		15.5896	0.039917		15.544	0.036569		17.7329	0.036636
16.7278	0.001997		15.6245	0.038299		15.5788	0.035566		17.7726	0.035571
16.7652	0.001979		15.6593	0.03697		15.6136	0.034859		17.8123	0.034873
16.8025	0.001968		15.6942	0.035989		15.6484	0.034294		17.8519	0.034318
16.8399	0.001948		15.7291	0.035352		15.6831	0.033606		17.8916	0.033471
16.8772	0.001933		15.764	0.034735		15.7179	0.032961		17.9313	0.033214
16.9145	0.001916		15.7988	0.034217		15.7527	0.032607		17.971	0.032441
16.9519	0.001909		15.8337	0.033675		15.7875	0.032112		18.0106	0.031788
16.9892	0.001881		15.8686	0.033638		15.8222	0.031688		18.0503	0.031575
17.0266	0.001878		15.9035	0.033212		15.857	0.031321		18.09	0.030911
17.0639	0.00186		15.9383	0.032868		15.8918	0.031137		18.1296	0.030436
17.1012	0.00184		15.9732	0.032628		15.9266	0.03093		18.1693	0.029886
17.1386	0.002108		16.0081	0.03257		15.9613	0.030562		18.209	0.029297
17.1759	0.00189		16.043	0.032351		15.9961	0.030482		18.2487	0.029104
17.2132	0.002106		16.0778	0.032169		16.0309	0.03028		18.2883	0.028638
17.2506	0.005133		16.1127	0.031796		16.0656	0.029992		18.328	0.028569
17.2879	0.006018		16.1476	0.031734		16.1004	0.02978		18.3677	0.028252
17.3253	0.004765		16.1825	0.031448		16.1352	0.029804		18.4073	0.028054
17.3626	0.004142		16.2173	0.031258		16.17	0.029639		18.447	0.029024
17.3999	0.003488		16.2522	0.030923		16.2047	0.0293		18.4867	0.028514
17.4373	0.003065		16.2871	0.030658		16.2395	0.029361		18.5264	0.028069
17.4746	0.002785		16.322	0.030207		16.2743	0.029328		18.566	0.028257
17.512	0.002595		16.3569	0.029896		16.3091	0.029116		18.6057	0.028356
17.5493	0.002454		16.3917	0.029441		16.3438	0.029408		18.6454	0.028118
17.5866	0.002323		16.4266	0.029246		16.3786	0.029394		18.685	0.028282
17.624	0.002261		16.4615	0.028638		16.4134	0.02962		18.7247	0.028405
17.6613	0.002194		16.4964	0.028286		16.4482	0.029672		18.7644	0.028613
17.6987	0.002142		16.5312	0.027823		16.4829	0.029813		18.804	0.028732
17.736	0.002092		16.5661	0.027554		16.5177	0.02962		18.8437	0.028752
17.7733	0.002056		16.601	0.027297		16.5525	0.030002		18.8834	0.028707
17.8107	0.002009		16.6359	0.02685		16.5873	0.030294		18.9231	0.028628
17.848	0.001972		16.6707	0.026498		16.622	0.030511		18.9627	0.028613
17.8853	0.001962		16.7056	0.026204		16.6568	0.031114		19.0024	0.028806
17.9227	0.001918		16.7405	0.025939		16.6916	0.031297		19.0421	0.028772
17.96	0.001905		16.7754	0.025766		16.7264	0.031472		19.0817	0.028509
17.9974	0.001875		16.8102	0.025525		16.7611	0.031962		19.1214	0.028187
18.0347	0.001859		16.8451	0.025389		16.7959	0.032395		19.1611	0.027979
18.072	0.001832		16.88	0.02512		16.8307	0.032697		19.2008	0.027895
18.1094	0.001829		16.9149	0.0249		16.8655	0.033026		19.2404	0.027638
18.1467	0.001803		16.9497	0.024565		16.9002	0.033469		19.2801	0.027484
18.1841	0.001792		16.9846	0.024805		16.935	0.033677		19.3198	0.027232
18.2214	0.001787		17.0195	0.02452		16.9698	0.034157		19.3594	0.026959
18.2587	0.001774		17.0544	0.02435		17.0046	0.034294		19.3991	0.026796
18.2961	0.001772		17.0893	0.024292		17.0393	0.034478		19.4388	0.026548
18.3334	0.00177		17.1241	0.024309		17.0741	0.034539		19.4785	0.026063
18.3708	0.00176		17.159	0.024205		17.1089	0.03469		19.5181	0.025964
18.4081	0.001753		17.1939	0.024209		17.1436	0.034666		19.5578	0.025865
18.4454	0.001745		17.2288	0.02392		17.1784	0.034534		19.5975	0.025815
18.4828	0.001745		17.2636	0.023948		17.2132	0.034383		19.6371	0.026108
18.5201	0.001745		17.2985	0.02404		17.248	0.034087		19.6768	0.025999
18.5574	0.001744		17.3334	0.024126		17.2827	0.033559		19.7165	0.026439
18.5948	0.001731		17.3683	0.024089		17.3175	0.033323		19.7562	0.027331
18.6321	0.001724		17.4031	0.024122		17.3523	0.03297		19.7958	0.028445
18.6695	0.001717		17.438	0.024114		17.3871	0.032838		19.8355	0.030124
18.7068	0.001714		17.4729	0.024342		17.4218	0.032306		19.8752	0.032327
18.7441	0.001697		17.5078	0.024536		17.4566	0.032136		19.9148	0.035066
18.7815	0.001689		17.5426	0.024731		17.4914	0.031896		19.9545	0.037963
18.8188	0.00169		17.5775	0.025016		17.5262	0.031703		19.9942	0.040964
18.8562	0.001669		17.6124	0.02529		17.5609	0.031622		20.0338	0.04444
18.8935	0.001655		17.6473	0.025381		17.5957	0.03159		20.0735	0.047639
18.9308	0.001655		17.6821	0.02548		17.6305	0.031764		20.1132	0.050507
18.9682	0.001639		17.717	0.025567		17.6653	0.03174		20.1529	0.052988
19.0055	0.001641		17.7519	0.025956		17.7	0.031797		20.1925	0.055102
19.0429	0.001632		17.7868	0.025786		17.7348	0.031688		20.2322	0.057227
19.0802	0.001635		17.8216	0.026014		17.7696	0.031849		20.2719	0.057856
19.1175	0.001623		17.8565	0.026237		17.8044	0.031797		20.3115	0.058217
19.1549	0.001616		17.8914	0.026262		17.8391	0.031896		20.3512	0.057955
19.1922	0.001605		17.9263	0.026155		17.8739	0.031835		20.3909	0.056984
19.2295	0.001599		17.9612	0.026146		17.9087	0.031905		20.4306	0.054439
19.2669	0.001592		17.996	0.026039		17.9435	0.031943		20.4702	0.052086
19.3042	0.001588		18.0309	0.026097		17.9782	0.031698		20.5099	0.049486
19.3416	0.001574		18.0658	0.026055		18.013	0.031557		20.5496	0.052512
19.3789	0.001567		18.1007	0.026014		18.0478	0.031349		20.5892	0.073648
19.4162	0.001553		18.1355	0.025476		18.0825	0.031396		20.6289	0.063229
19.4536	0.001542		18.1704	0.025335		18.1173	0.031142		20.6686	0.054998
19.4909	0.001529		18.2053	0.025318		18.1521	0.030897		20.7083	0.047337
19.5283	0.001518		18.2402	0.025559		18.1869	0.030916		20.7479	0.042276
19.5656	0.001517		18.275	0.02541		18.2216	0.030765		20.7876	0.037923
19.6029	0.0015		18.3099	0.025637		18.2564	0.030624		20.8273	0.034269
19.6403	0.001501		18.3448	0.025579		18.2912	0.030567		20.8669	0.031798
19.6776	0.001485		18.3797	0.025923		18.326	0.030751		20.9066	0.029321
19.715	0.001486		18.4145	0.026217		18.3607	0.030624		20.9463	0.027663
19.7523	0.001474		18.4494	0.02637		18.3955	0.030676		20.986	0.026197
19.7896	0.001472		18.4843	0.026382		18.4303	0.030746		21.0256	0.025102
19.827	0.001465		18.5192	0.026527		18.4651	0.030902		21.0653	0.024424
19.8643	0.001461		18.554	0.026523		18.4998	0.031109		21.105	0.023557
19.9016	0.001463		18.5889	0.026523		18.5346	0.031067		21.1446	0.022894
19.939	0.001469		18.6238	0.026597		18.5694	0.03141		21.1843	0.022309
19.9763	0.001473		18.6587	0.026697		18.6042	0.031297		21.224	0.021834
20.0137	0.001481		18.6935	0.026866		18.6389	0.031401		21.2636	0.021636
20.051	0.001479		18.7284	0.026713		18.6737	0.031429		21.3033	0.021418
20.0883	0.001478		18.7633	0.026676		18.7085	0.031462		21.343	0.021458
20.1257	0.001473		18.7982	0.026821		18.7433	0.031665		21.3827	0.021294
20.163	0.001469		18.8331	0.026821		18.778	0.031604		21.4223	0.021126
20.2004	0.001458		18.8679	0.026813		18.8128	0.031754		21.462	0.020987
20.2377	0.001457		18.9028	0.026643		18.8476	0.031811		21.5017	0.021022
20.275	0.001443		18.9377	0.026506		18.8824	0.031491		21.5413	0.021066
20.3124	0.001442		18.9726	0.026415		18.9171	0.031552		21.581	0.021235
20.3497	0.001438		19.0074	0.026341		18.9519	0.031038		21.6207	0.021269
20.3871	0.001412		19.0423	0.026337		18.9867	0.030996		21.6604	0.021453
20.4244	0.001404		19.0772	0.025898		19.0215	0.030756		21.7	0.021507
20.4617	0.001384		19.1121	0.025803		19.0562	0.030487		21.7397	0.021819
20.4991	0.001378		19.1469	0.025712		19.091	0.030388		21.7794	0.021314
20.5364	0.001373		19.1818	0.025749		19.1258	0.030153		21.819	0.021458
20.5737	0.00136		19.2167	0.025513		19.1605	0.029955		21.8587	0.021542
20.6111	0.001343		19.2516	0.025298		19.1953	0.029747		21.8984	0.021542
20.6484	0.001324		19.2864	0.025169		19.2301	0.029436		21.9381	0.021968
20.6858	0.001321		19.3213	0.025207		19.2649	0.029295		21.9777	0.021656
20.7231	0.001312		19.3562	0.025178		19.2996	0.029224		22.0174	0.021883
20.7604	0.001306		19.3911	0.024867		19.3344	0.029083		22.0571	0.02225
20.7978	0.001306		19.4259	0.024702		19.3692	0.029069		22.0967	0.022601
20.8351	0.0013		19.4608	0.024631		19.404	0.02888		22.1364	0.023344
20.8725	0.00129		19.4957	0.024561		19.4387	0.028838		22.1761	0.02434
20.9098	0.001289		19.5306	0.024424		19.4735	0.028654		22.2158	0.02537
20.9471	0.00127		19.5654	0.02454		19.5083	0.028673		22.2554	0.026558
20.9845	0.001279		19.6003	0.024462		19.5431	0.028518		22.2951	0.028148
21.0218	0.001263		19.6352	0.024598		19.5778	0.028636		22.3348	0.029737
21.0592	0.001256		19.6701	0.024387		19.6126	0.028532		22.3744	0.031911
21.0965	0.001255		19.705	0.02464		19.6474	0.028405		22.4141	0.033887
21.1338	0.001259		19.7398	0.024474		19.6822	0.028447		22.4538	0.035705
21.1712	0.001242		19.7747	0.024549		19.7169	0.028485		22.4934	0.037507
21.2085	0.001241		19.8096	0.02478		19.7517	0.028504		22.5331	0.0393
21.2458	0.001239		19.8445	0.02478		19.7865	0.028895		22.5728	0.040488
21.2832	0.001235		19.8793	0.024793		19.8213	0.029111		22.6125	0.04134
21.3205	0.001227		19.9142	0.024855		19.856	0.029342		22.6521	0.041895
21.3579	0.001234		19.9491	0.025095		19.8908	0.029502		22.6918	0.04192
21.3952	0.001231		19.984	0.025347		19.9256	0.029856		22.7315	0.041652
21.4325	0.00122		20.0188	0.025236		19.9604	0.030186		22.7711	0.040895
21.4699	0.001219		20.0537	0.025554		19.9951	0.030756		22.8108	0.0398
21.5072	0.001214		20.0886	0.025447		20.0299	0.030855		22.8505	0.038607
21.5446	0.001217		20.1235	0.025521		20.0647	0.031335		22.8902	0.036844
21.5819	0.001205		20.1583	0.025637		20.0994	0.031627		22.9298	0.034952
21.6192	0.001202		20.1932	0.025724		20.1342	0.031646		22.9695	0.032867
21.6566	0.001205		20.2281	0.025757		20.169	0.031886		23.0092	0.031075
21.6939	0.001213		20.263	0.025513		20.2038	0.032023		23.0488	0.029019
21.7313	0.0012		20.2978	0.025447		20.2385	0.03231		23.0885	0.027311
21.7686	0.001202		20.3327	0.025393		20.2733	0.031853		23.1282	0.025568
21.8059	0.001207		20.3676	0.024996		20.3081	0.031773		23.1679	0.023844
21.8433	0.001199		20.4025	0.024611		20.3429	0.031566		23.2075	0.022587
21.8806	0.001199		20.4373	0.024168		20.3776	0.031048		23.2472	0.021314
21.9179	0.001192		20.4722	0.024089		20.4124	0.030661		23.2869	0.020111
21.9553	0.0012		20.5071	0.023824		20.4472	0.030247		23.3265	0.018996
21.9926	0.001196		20.542	0.023444		20.482	0.029667		23.3662	0.018486
22.03	0.001189		20.5769	0.02298		20.5167	0.029281		23.4059	0.017625
22.0673	0.001194		20.6117	0.022839		20.5515	0.028475		23.4456	0.017322
22.1046	0.001184		20.6466	0.022496		20.5863	0.027957		23.4852	0.016907
22.142	0.001185		20.6815	0.022073		20.6211	0.027345		23.5249	0.016451
22.1793	0.001175		20.7164	0.021796		20.6558	0.026812		23.5646	0.016327
22.2167	0.001178		20.7512	0.021598		20.6906	0.0262		23.6042	0.015857
22.254	0.001176		20.7861	0.021262		20.7254	0.025658		23.6439	0.015931
22.2913	0.001176		20.821	0.021051		20.7602	0.025055		23.6836	0.015827
22.3287	0.00117		20.8559	0.020749		20.7949	0.024669		23.7232	0.015881
22.366	0.001163		20.8907	0.020571		20.8297	0.024155		23.7629	0.015872
22.4034	0.001168		20.9256	0.020273		20.8645	0.023684		23.8026	0.015941
22.4407	0.001166		20.9605	0.020219		20.8993	0.023076		23.8423	0.015832
22.478	0.00116		20.9954	0.020029		20.934	0.022958		23.8819	0.01601
22.5154	0.001174		21.0302	0.020016		20.9688	0.022699		23.9216	0.016139
22.5527	0.001174		21.0651	0.019789		21.0036	0.022567		23.9613	0.01606
22.5901	0.00118		21.1	0.019843		21.0384	0.022303		24.0009	0.016278
22.6274	0.001171		21.1349	0.019706		21.0731	0.022219		24.0406	0.016545
22.6647	0.001175		21.1697	0.01966		21.1079	0.021978		24.0803	0.016827
22.7021	0.001178		21.2046	0.019619		21.1427	0.021875		24.12	0.016822
22.7394	0.001178		21.2395	0.01952		21.1774	0.021795		24.1596	0.016882
22.7767	0.001175		21.2744	0.019478		21.2122	0.021894		24.1993	0.016882
22.8141	0.001179		21.3092	0.019362		21.247	0.021804		24.239	0.017129
22.8514	0.001154		21.3441	0.019507		21.2818	0.021771		24.2786	0.017204
22.8888	0.001144		21.379	0.019553		21.3165	0.021686		24.3183	0.017139
22.9261	0.001152		21.4139	0.019491		21.3513	0.021658		24.358	0.01703
22.9634	0.001144		21.4488	0.019511		21.3861	0.021531		24.3977	0.017015
23.0008	0.001136		21.4836	0.019379		21.4209	0.021634		24.4373	0.016921
23.0381	0.001134		21.5185	0.019358		21.4556	0.021597		24.477	0.016679
23.0755	0.001132		21.5534	0.019292		21.4904	0.021573		24.5167	0.016322
23.1128	0.001125		21.5883	0.019247		21.5252	0.02162		24.5563	0.016124
23.1501	0.001125		21.6231	0.019288		21.56	0.021554		24.596	0.016089
23.1875	0.001113		21.658	0.019309		21.5947	0.021465		24.6357	0.015753
23.2248	0.0011		21.6929	0.019317		21.6295	0.021592		24.6754	0.015728
23.2622	0.00111		21.7278	0.019371		21.6643	0.021696		24.715	0.015515
23.2995	0.001108		21.7626	0.019342		21.6991	0.021809		24.7547	0.015228
23.3368	0.0011		21.7975	0.019408		21.7338	0.021644		24.7944	0.01499
23.3742	0.001094		21.8324	0.019304		21.7686	0.02163		24.834	0.014876
23.4115	0.00109		21.8673	0.019375		21.8034	0.02171		24.8737	0.014604
23.4488	0.001084		21.9021	0.019313		21.8382	0.021813		24.9134	0.01445
23.4862	0.001083		21.937	0.019247		21.8729	0.021724		24.9531	0.014292
23.5235	0.001079		21.9719	0.019313		21.9077	0.021677		24.9927	0.014381
23.5609	0.001078		22.0068	0.019404		21.9425	0.021686		25.0324	0.014188
23.5982	0.001082		22.0416	0.019333		21.9773	0.021488		25.0721	0.014227
23.6355	0.001089		22.0765	0.019197		22.012	0.02155		25.1117	0.014128
23.6729	0.001084		22.1114	0.019131		22.0468	0.021338		25.1514	0.016015
23.7102	0.001076		22.1463	0.019118		22.0816	0.021352		25.1911	0.01651
23.7476	0.001078		22.1811	0.0193		22.1163	0.021347		25.2307	0.015426
23.7849	0.001077		22.216	0.019135		22.1511	0.021342		25.2704	0.015208
23.8222	0.00107		22.2509	0.019176		22.1859	0.021281		25.3101	0.015223
23.8596	0.001074		22.2858	0.019271		22.2207	0.021159		25.3498	0.015589
23.8969	0.001077		22.3207	0.019296		22.2554	0.021366		25.3894	0.015772
23.9343	0.001073		22.3555	0.019296		22.2902	0.021583		25.4291	0.016382
23.9716	0.001077		22.3904	0.019536		22.325	0.021733		25.4688	0.016936
24.0089	0.001076		22.4253	0.019569		22.3598	0.021752		25.5084	0.017783
24.0463	0.001096		22.4602	0.019694		22.3945	0.021865		25.5481	0.018234
24.0836	0.001105		22.495	0.019673		22.4293	0.022294		25.5878	0.019026
24.1209	0.001108		22.5299	0.01978		22.4641	0.022553		25.6275	0.019769
24.1583	0.001137		22.5648	0.019847		22.4989	0.022732		25.6671	0.020541
24.1956	0.001143		22.5997	0.02007		22.5336	0.023114		25.7068	0.021205
24.233	0.001147		22.6345	0.020037		22.5684	0.023241		25.7465	0.021695
24.2703	0.001152		22.6694	0.019992		22.6032	0.023439		25.7861	0.022354
24.3076	0.001155		22.7043	0.02017		22.638	0.023934		25.8258	0.022824
24.345	0.001158		22.7392	0.020016		22.6727	0.023816		25.8655	0.023082
24.3823	0.001153		22.774	0.01988		22.7075	0.024103		25.9052	0.023334
24.4197	0.001147		22.8089	0.019793		22.7423	0.024207		25.9448	0.023453
24.457	0.001139		22.8438	0.019859		22.7771	0.023924		25.9845	0.023493
24.4943	0.001129		22.8787	0.019735		22.8118	0.02374		26.0242	0.023443
24.5317	0.001131		22.9135	0.01952		22.8466	0.023585		26.0638	0.023181
24.569	0.001118		22.9484	0.019313		22.8814	0.023632		26.1035	0.022631
24.6064	0.001108		22.9833	0.019118		22.9162	0.023382		26.1432	0.022379
24.6437	0.001096		23.0182	0.018862		22.9509	0.022982		26.1829	0.021755
24.681	0.001092		23.053	0.018688		22.9857	0.022657		26.2225	0.021185
24.7184	0.001082		23.0879	0.018547		23.0205	0.022162		26.2622	0.020512
24.7557	0.001078		23.1228	0.018427		23.0553	0.021823		26.3019	0.01961
24.793	0.001068		23.1577	0.018423		23.09	0.021375		26.3415	0.01912
24.8304	0.001062		23.1926	0.018199		23.1248	0.021281		26.3812	0.018615
24.8677	0.001072		23.2274	0.018179		23.1596	0.020951		26.4209	0.017808
24.9051	0.001056		23.2623	0.01793		23.1943	0.02032		26.4605	0.01708
24.9424	0.00106		23.2972	0.017881		23.2291	0.020362		26.5002	0.016565
24.9797	0.001048		23.3321	0.017703		23.2639	0.020004		26.5399	0.016164
25.0171	0.001048		23.3669	0.01767		23.2987	0.019802		26.5796	0.015664
25.0544	0.001047		23.4018	0.01745		23.3334	0.019788		26.6192	0.015401
25.0918	0.00104		23.4367	0.017487		23.3682	0.01967		26.6589	0.014638
25.1291	0.001034		23.4716	0.01745		23.403	0.019415		26.6986	0.014564
25.1664	0.001036		23.5064	0.017429		23.4378	0.019321		26.7382	0.014317
25.2038	0.001033		23.5413	0.017479		23.4725	0.019307		26.7779	0.013752
25.2411	0.001035		23.5762	0.017475		23.5073	0.019298		26.8176	0.013663
25.2785	0.001035		23.6111	0.0175		23.5421	0.019279		26.8573	0.013534
25.3158	0.001039		23.6459	0.017405		23.5769	0.019104		26.8969	0.013192
25.3531	0.001037		23.6808	0.017351		23.6116	0.019076		26.9366	0.013197
25.3905	0.001049		23.7157	0.017363		23.6464	0.018888		26.9763	0.013064
25.4278	0.001039		23.7506	0.017367		23.6812	0.01901		27.0159	0.01293
25.4651	0.00103		23.7854	0.017372		23.716	0.018803		27.0556	0.012955
25.5025	0.001044		23.8203	0.01728		23.7507	0.018911		27.0953	0.012757
25.5398	0.001046		23.8552	0.017442		23.7855	0.019161		27.135	0.012742
25.5772	0.001025		23.8901	0.01745		23.8203	0.018897		27.1746	0.01294
25.6145	0.001035		23.925	0.017446		23.8551	0.019185		27.2143	0.012861
25.6518	0.00104		23.9598	0.017641		23.8898	0.01926		27.254	0.012851
25.6892	0.001053		23.9947	0.017748		23.9246	0.019576		27.2936	0.012856
25.7265	0.001038		24.0296	0.01762		23.9594	0.019557		27.3333	0.012791
25.7639	0.00105		24.0645	0.017583		23.9942	0.019703		27.373	0.012702
25.8012	0.001056		24.0993	0.017835		24.0289	0.019557		27.4127	0.012509
25.8385	0.001045		24.1342	0.017777		24.0637	0.019745		27.4523	0.012821
25.8759	0.001051		24.1691	0.017752		24.0985	0.019896		27.492	0.012875
25.9132	0.001054		24.204	0.018038		24.1332	0.01992		27.5317	0.012747
25.9506	0.001044		24.2388	0.017963		24.168	0.02		27.5713	0.012771
25.9879	0.001054		24.2737	0.0181		24.2028	0.020287		27.611	0.012504
26.0252	0.001051		24.3086	0.01815		24.2376	0.020278		27.6507	0.012578
26.0626	0.001053		24.3435	0.018104		24.2723	0.020197		27.6903	0.012484
26.0999	0.001046		24.3783	0.01815		24.3071	0.020212		27.73	0.012415
26.1372	0.001045		24.4132	0.018067		24.3419	0.020282		27.7697	0.012633
26.1746	0.00104		24.4481	0.018001		24.3767	0.020249		27.8094	0.012544
26.2119	0.001039		24.483	0.01803		24.4114	0.020296		27.849	0.012346
26.2493	0.001037		24.5178	0.018038		24.4462	0.020249		27.8887	0.012336
26.2866	0.001032		24.5527	0.018054		24.481	0.02032		27.9284	0.01241
26.3239	0.001031		24.5876	0.017951		24.5158	0.020212		27.968	0.012365
26.3613	0.001031		24.6225	0.017951		24.5505	0.020023		28.0077	0.012247
26.3986	0.001032		24.6573	0.017819		24.5853	0.020216		28.0474	0.012182
26.436	0.001024		24.6922	0.018042		24.6201	0.019722		28.0871	0.012242
26.4733	0.001022		24.7271	0.017802		24.6549	0.019778		28.1267	0.012247
26.5106	0.00102		24.762	0.01755		24.6896	0.019665		28.1664	0.012152
26.548	0.001019		24.7969	0.017723		24.7244	0.019642		28.2061	0.012271
26.5853	0.001013		24.8317	0.017819		24.7592	0.019439		28.2457	0.012118
26.6227	0.001012		24.8666	0.017674		24.794	0.019505		28.2854	0.012118
26.66	0.001009		24.9015	0.017508		24.8287	0.019241		28.3251	0.012053
26.6973	0.000991		24.9364	0.017483		24.8635	0.019109		28.3648	0.011974
26.7347	0.000993		24.9712	0.01728		24.8983	0.019034		28.4044	0.012123
26.772	0.000997		25.0061	0.017372		24.9331	0.018831		28.4441	0.01192
26.8093	0.000997		25.041	0.017434		24.9678	0.018779		28.4838	0.01188
26.8467	0.001		25.0759	0.017438		25.0026	0.019034		28.5234	0.012073
26.884	0.000993		25.1107	0.017492		25.0374	0.018968		28.5631	0.011831
26.9214	0.001001		25.1456	0.01721		25.0721	0.018713		28.6028	0.011969
26.9587	0.000993		25.1805	0.01733		25.1069	0.018728		28.6425	0.011905
26.996	0.000993		25.2154	0.017223		25.1417	0.018699		28.6821	0.012019
27.0334	0.000995		25.2502	0.017264		25.1765	0.018709		28.7218	0.012009
27.0707	0.000991		25.2851	0.017276		25.2112	0.018643		28.7615	0.012256
27.1081	0.001001		25.32	0.017429		25.246	0.018492		28.8011	0.011885
27.1454	0.000997		25.3549	0.017235		25.2808	0.018374		28.8408	0.01194
27.1827	0.000994		25.3897	0.01726		25.3156	0.018662		28.8805	0.011746
27.2201	0.000989		25.4246	0.017301		25.3503	0.018558		28.9201	0.011806
27.2574	0.000987		25.4595	0.017301		25.3851	0.018492		28.9598	0.011944
27.2948	0.000992		25.4944	0.017148		25.4199	0.018534		28.9995	0.012108
27.3321	0.000988		25.5292	0.017471		25.4547	0.018699		29.0392	0.012217
27.3694	0.000993		25.5641	0.017463		25.4894	0.018987		29.0788	0.012128
27.4068	0.000993		25.599	0.017483		25.5242	0.018977		29.1185	0.012162
27.4441	0.000987		25.6339	0.017587		25.559	0.018987		29.1582	0.012014
27.4814	0.000993		25.6688	0.017699		25.5938	0.018982		29.1978	0.01191
27.5188	0.000986		25.7036	0.017744		25.6285	0.019458		29.2375	0.012098
27.5561	0.000986		25.7385	0.017885		25.6633	0.019298		29.2772	0.011915
27.5935	0.000985		25.7734	0.017819		25.6981	0.019411		29.3169	0.012128
27.6308	0.000989		25.8083	0.017997		25.7329	0.019816		29.3565	0.011841
27.6681	0.000995		25.8431	0.018071		25.7676	0.01992		29.3962	0.012108
27.7055	0.000974		25.878	0.017959		25.8024	0.020033		29.4359	0.011756
27.7428	0.000979		25.9129	0.018092		25.8372	0.019962		29.4755	0.011637
27.7802	0.000991		25.9478	0.018038		25.872	0.019924		29.5152	0.011623
27.8175	0.001002		25.9826	0.018162		25.9067	0.020197		29.5549	0.011806
27.8548	0.000997		26.0175	0.018228		25.9415	0.020193		29.5946	0.011781
27.8922	0.000998		26.0524	0.018365		25.9763	0.020174		29.6342	0.011702
27.9295	0.001002		26.0873	0.01839		26.0111	0.02016		29.6739	0.011811
27.9669	0.001006		26.1221	0.018493		26.0458	0.020221		29.7136	0.011687
28.0042	0.001		26.157	0.018622		26.0806	0.020089		29.7532	0.011761
28.0415	0.000997		26.1919	0.01882		26.1154	0.020136		29.7929	0.011751
28.0789	0.001006		26.2268	0.01892		26.1501	0.020372		29.8326	0.011776
28.1162	0.000999		26.2616	0.01906		26.1849	0.020339		29.8723	0.011836
28.1536	0.000994		26.2965	0.019491		26.2197	0.020386		29.9119	0.011613
28.1909	0.000998		26.3314	0.019913		26.2545	0.020117		29.9516	0.011712
28.2282	0.001006		26.3663	0.020418		26.2892	0.02		29.9913	0.011915
28.2656	0.001003		26.4011	0.021411		26.324	0.020348		30.0309	0.011573
28.3029	0.001006		26.436	0.022429		26.3588	0.020377		30.0706	0.011538
28.3402	0.000993		26.4709	0.023886		26.3936	0.020414		30.1103	0.011682
28.3776	0.001009		26.5058	0.025712		26.4283	0.020593		30.1499	0.011811
28.4149	0.000999		26.5407	0.027889		26.4631	0.021342		30.1896	0.011806
28.4523	0.001005		26.5755	0.030488		26.4979	0.021889		30.2293	0.011836
28.4896	0.001002		26.6104	0.033688		26.5327	0.022643		30.269	0.011717
28.5269	0.000997		26.6453	0.036635		26.5674	0.023674		30.3086	0.011935
28.5643	0.000987		26.6802	0.039896		26.6022	0.025309		30.3483	0.011816
28.6016	0.000987		26.715	0.043356		26.637	0.027547		30.388	0.011801
28.639	0.000983		26.7499	0.046283		26.6718	0.029922		30.4276	0.011796
28.6763	0.000981		26.7848	0.048965		26.7065	0.032819		30.4673	0.012058
28.7136	0.000989		26.8197	0.051287		26.7413	0.036334		30.507	0.01237
28.751	0.000988		26.8545	0.052976		26.7761	0.039825		30.5467	0.012093
28.7883	0.000981		26.8894	0.054201		26.8109	0.043547		30.5863	0.012019
28.8257	0.000985		26.9243	0.054735		26.8456	0.047208		30.626	0.012044
28.863	0.000976		26.9592	0.055136		26.8804	0.050491		30.6657	0.012276
28.9003	0.000968		26.994	0.054859		26.9152	0.053591		30.7053	0.01187
28.9377	0.000972		27.0289	0.054106		26.95	0.055999		30.745	0.012024
28.975	0.000976		27.0638	0.053075		26.9847	0.057723		30.7847	0.012058
29.0123	0.000964		27.0987	0.051734		27.0195	0.059151		30.8244	0.011949
29.0497	0.000963		27.1335	0.050207		27.0543	0.059923		30.864	0.011845
29.087	0.000969		27.1684	0.048373		27.089	0.059858		30.9037	0.011885
29.1244	0.000973		27.2033	0.046746		27.1238	0.059438		30.9434	0.01192
29.1617	0.000966		27.2382	0.044925		27.1586	0.058402		30.983	0.011935
29.199	0.000962		27.273	0.043054		27.1934	0.057309		31.0227	0.011741
29.2364	0.000963		27.3079	0.041113		27.2281	0.055679		31.0624	0.012118
29.2737	0.000969		27.3428	0.03947		27.2629	0.053978		31.1021	0.011841
29.3111	0.00097		27.3777	0.037922		27.2977	0.052164		31.1417	0.011875
29.3484	0.00097		27.4126	0.036332		27.3325	0.049987		31.1814	0.01192
29.3857	0.000966		27.4474	0.034847		27.3672	0.048136		31.2211	0.012029
29.4231	0.000975		27.4823	0.033613		27.402	0.046049		31.2607	0.012068
29.4604	0.000971		27.5172	0.032351		27.4368	0.044178		31.3004	0.012346
29.4978	0.00097		27.5521	0.031291		27.4716	0.042275		31.3401	0.012564
29.5351	0.00097		27.5869	0.030049		27.5063	0.040536		31.3797	0.012747
29.5724	0.00097		27.6218	0.029056		27.5411	0.038708		31.4194	0.013386
29.6098	0.000964		27.6567	0.028071		27.5759	0.037196		31.4591	0.014054
29.6471	0.000967		27.6916	0.027645		27.6107	0.035849		31.4988	0.015198
29.6844	0.000968		27.7264	0.026908		27.6454	0.034704		31.5384	0.016763
29.7218	0.000972		27.7613	0.026316		27.6802	0.03322		31.5781	0.018486
29.7591	0.000965		27.7962	0.025894		27.715	0.031976		31.6178	0.02123
29.7965	0.000963		27.8311	0.025401		27.7498	0.031001		31.6574	0.02484
29.8338	0.000958		27.8659	0.025153		27.7845	0.030171		31.6971	0.029074
29.8711	0.000955		27.9008	0.024958		27.8193	0.029337		31.7368	0.034323
29.9085	0.000956		27.9357	0.024776		27.8541	0.028343		31.7765	0.040726
29.9458	0.000949		27.9706	0.024611		27.8889	0.02782		31.8161	0.047213
29.9832	0.000956		28.0054	0.024623		27.9236	0.027486		31.8558	0.053993
30.0205	0.000957		28.0403	0.024499		27.9584	0.026873		31.8955	0.059614
30.0578	0.00096		28.0752	0.024623		27.9932	0.026459		31.9351	0.064952
30.0952	0.000949		28.1101	0.02464		28.028	0.026096		31.9748	0.068938
30.1325	0.000964		28.1449	0.024938		28.0627	0.025959		32.0145	0.071504
30.1699	0.000963		28.1798	0.025083		28.0975	0.026058		32.0542	0.07289
30.2072	0.000965		28.2147	0.025405		28.1323	0.025738		32.0938	0.073088
30.2445	0.000961		28.2496	0.025732		28.167	0.025771		32.1335	0.072276
30.2819	0.000963		28.2845	0.026175		28.2018	0.025752		32.1732	0.070127
30.3192	0.000946		28.3193	0.026391		28.2366	0.025926		32.2128	0.067646
30.3565	0.000957		28.3542	0.026987		28.2714	0.025842		32.2525	0.064576
30.3939	0.000953		28.3891	0.027549		28.3061	0.026204		32.2922	0.060911
30.4312	0.00096		28.424	0.028609		28.3409	0.026412		32.3319	0.057653
30.4686	0.00096		28.4588	0.0293		28.3757	0.026544		32.3715	0.054211
30.5059	0.000954		28.4937	0.030256		28.4105	0.027062		32.4112	0.050878
30.5432	0.000952		28.5286	0.031374		28.4452	0.027274		32.4509	0.047624
30.5806	0.00096		28.5635	0.032396		28.48	0.027792		32.4905	0.044138
30.6179	0.000959		28.5983	0.033568		28.5148	0.028207		32.5302	0.041702
30.6553	0.000957		28.6332	0.035004		28.5496	0.028824		32.5699	0.03878
30.6926	0.000959		28.6681	0.036697		28.5843	0.029681		32.6096	0.036254
30.7299	0.000955		28.703	0.038737		28.6191	0.030539		32.6492	0.034155
30.7673	0.00095		28.7378	0.041204		28.6539	0.031095		32.6889	0.032407
30.8046	0.000957		28.7727	0.043874		28.6887	0.032141		32.7286	0.030381
30.842	0.000953		28.8076	0.046651		28.7234	0.0333		32.7682	0.028896
30.8793	0.000946		28.8425	0.049664		28.7582	0.034708		32.8079	0.027544
30.9166	0.000951		28.8773	0.052309		28.793	0.035995		32.8476	0.026301
30.954	0.000946		28.9122	0.055078		28.8278	0.037488		32.8872	0.025107
30.9913	0.000946		28.9471	0.057152		28.8625	0.039288		32.9269	0.024325
31.0286	0.000943		28.982	0.05899		28.8973	0.041182		32.9666	0.023428
31.066	0.000939		29.0168	0.060273		28.9321	0.043288		33.0063	0.022636
31.1033	0.000953		29.0517	0.061258		28.9669	0.045662		33.0459	0.021992
31.1407	0.000935		29.0866	0.061614		29.0016	0.047877		33.0856	0.021799
31.178	0.000946		29.1215	0.061444		29.0364	0.050044		33.1253	0.021398
31.2153	0.000937		29.1564	0.060815		29.0712	0.051811		33.1649	0.021423
31.2527	0.000941		29.1912	0.059706		29.1059	0.053436		33.2046	0.020933
31.29	0.00094		29.2261	0.058712		29.1407	0.054586		33.2443	0.020962
31.3274	0.00095		29.261	0.057044		29.1755	0.055259		33.284	0.021027
31.3647	0.000948		29.2959	0.055509		29.2103	0.055575		33.3236	0.021195
31.402	0.00095		29.3307	0.053721		29.245	0.055297		33.3633	0.02119
31.4394	0.000942		29.3656	0.051556		29.2798	0.054812		33.403	0.021413
31.4767	0.000945		29.4005	0.049553		29.3146	0.054058		33.4426	0.021661
31.5141	0.000942		29.4354	0.047574		29.3494	0.05313		33.4823	0.021958
31.5514	0.000943		29.4702	0.045724		29.3841	0.051891		33.522	0.022463
31.5887	0.000943		29.5051	0.043679		29.4189	0.05052		33.5617	0.022948
31.6261	0.000937		29.54	0.041904		29.4537	0.048974		33.6013	0.023721
31.6634	0.000939		29.5749	0.040107		29.4885	0.04758		33.641	0.024122
31.7007	0.000943		29.6097	0.038319		29.5232	0.045945		33.6807	0.025172
31.7381	0.000939		29.6446	0.036941		29.558	0.046793		33.7203	0.026103
31.7754	0.00094		29.6795	0.03553		29.5928	0.045879		33.76	0.027043
31.8128	0.000945		29.7144	0.03423		29.6276	0.042308		33.7997	0.028049
31.8501	0.000943		29.7492	0.033133		29.6623	0.040353		33.8394	0.029297
31.8874	0.00094		29.7841	0.032061		29.6971	0.038463		33.879	0.030371
31.9248	0.000938		29.819	0.031055		29.7319	0.036927		33.9187	0.031174
31.9621	0.000941		29.8539	0.030302		29.7667	0.03558		33.9584	0.032105
31.9995	0.000933		29.8888	0.029242		29.8014	0.034105		33.998	0.032669
32.0368	0.000932		29.9236	0.028717		29.8362	0.032895		34.0377	0.033258
32.0741	0.000932		29.9585	0.027897		29.871	0.031816		34.0774	0.03364
32.1115	0.000945		29.9934	0.027475		29.9058	0.030968		34.117	0.033848
32.1488	0.000939		30.0283	0.02692		29.9405	0.030091		34.1567	0.034016
32.1862	0.000931		30.0631	0.026304		29.9753	0.02922		34.1964	0.034041
32.2235	0.000933		30.098	0.025823		30.0101	0.028654		34.2361	0.034011
32.2608	0.000937		30.1329	0.025521		30.0449	0.027886		34.2757	0.033635
32.2982	0.000938		30.1678	0.025186		30.0796	0.027557		34.3154	0.033149
32.3355	0.000928		30.2026	0.024946		30.1144	0.026746		34.3551	0.032927
32.3728	0.000929		30.2375	0.024797		30.1492	0.026501		34.3947	0.032243
32.4102	0.000934		30.2724	0.024694		30.1839	0.025936		34.4344	0.031703
32.4475	0.000925		30.3073	0.024549		30.2187	0.025587		34.4741	0.030807
32.4849	0.00092		30.3421	0.024151		30.2535	0.025427		34.5138	0.030144
32.5222	0.000925		30.377	0.024226		30.2883	0.025069		34.5534	0.029138
32.5595	0.000929		30.4119	0.024151		30.323	0.024989		34.5931	0.02842
32.5969	0.000934		30.4468	0.024218		30.3578	0.024645		34.6328	0.027816
32.6342	0.000938		30.4816	0.024093		30.3926	0.024692		34.6724	0.026979
32.6716	0.000938		30.5165	0.024027		30.4274	0.024537		34.7121	0.026395
32.7089	0.000928		30.5514	0.02399		30.4621	0.024287		34.7518	0.025553
32.7462	0.000927		30.5863	0.024023		30.4969	0.02424		34.7915	0.024993
32.7836	0.00094		30.6211	0.024089		30.5317	0.024235		34.8311	0.024166
32.8209	0.000935		30.656	0.024044		30.5665	0.024004		34.8708	0.023696
32.8583	0.000932		30.6909	0.02382		30.6012	0.023981		34.9105	0.02331
32.8956	0.000931		30.7258	0.023593		30.636	0.023924		34.9501	0.022478
32.9329	0.000939		30.7607	0.023688		30.6708	0.023924		34.9898	0.022032
32.9703	0.000938		30.7955	0.02358		30.7056	0.023886		35.0295	0.021368
33.0076	0.000944		30.8304	0.02334		30.7403	0.023967		35.0692	0.020923
33.0449	0.000945		30.8653	0.023208		30.7751	0.023693		35.1088	0.020279
33.0823	0.000947		30.9002	0.022727		30.8099	0.023637		35.1485	0.019714
33.1196	0.000948		30.935	0.022069		30.8447	0.023689		35.1882	0.019397
33.157	0.00095		30.9699	0.022471		30.8794	0.023481		35.2278	0.019135
33.1943	0.000956		31.0048	0.023957		30.9142	0.023227		35.2675	0.018655
33.2316	0.000954		31.0397	0.056241		30.949	0.023005		35.3072	0.018338
33.269	0.000957		31.0745	0.080148		30.9838	0.022883		35.3468	0.017922
33.3063	0.000948		31.1094	0.061543		31.0185	0.022742		35.3865	0.017709
33.3437	0.000957		31.1443	0.053671		31.0533	0.022572		35.4262	0.017015
33.381	0.000963		31.1792	0.04423		31.0881	0.022369		35.4659	0.017154
33.4183	0.000958		31.214	0.038352		31.1228	0.022153		35.5055	0.016981
33.4557	0.000961		31.2489	0.034284		31.1576	0.022209		35.5452	0.016837
33.493	0.000962		31.2838	0.031821		31.1924	0.022157		35.5849	0.016431
33.5304	0.00096		31.3187	0.029408		31.2272	0.021719		35.6245	0.016203
33.5677	0.000958		31.3535	0.027881		31.2619	0.021352		35.6642	0.016263
33.605	0.000967		31.3884	0.026602		31.2967	0.021239		35.7039	0.015936
33.6424	0.000969		31.4233	0.025521		31.3315	0.021144		35.7436	0.015896
33.6797	0.000964		31.4582	0.024793		31.3663	0.020975		35.7832	0.015956
33.7171	0.000969		31.493	0.024155		31.401	0.020744		35.8229	0.015629
33.7544	0.000972		31.5279	0.023597		31.4358	0.020706		35.8626	0.015599
33.7917	0.000986		31.5628	0.022876		31.4706	0.020654		35.9022	0.015505
33.8291	0.000979		31.5977	0.022624		31.5054	0.020344		35.9419	0.015361
33.8664	0.000987		31.6326	0.022417		31.5401	0.020132		35.9816	0.015233
33.9037	0.000992		31.6674	0.021916		31.5749	0.019929		36.0213	0.015238
33.9411	0.000993		31.7023	0.021726		31.6097	0.019981		36.0609	0.01496
33.9784	0.001002		31.7372	0.021593		31.6445	0.019915		36.1006	0.015158
34.0158	0.001003		31.7721	0.021295		31.6792	0.019835		36.1403	0.015084
34.0531	0.001013		31.8069	0.020997		31.714	0.01992		36.1799	0.014747
34.0904	0.00103		31.8418	0.020832		31.7488	0.019708		36.2196	0.01448
34.1278	0.001038		31.8767	0.020488		31.7836	0.019382		36.2593	0.014643
34.1651	0.00105		31.9116	0.020261		31.8183	0.019246		36.299	0.014564
34.2025	0.001074		31.9464	0.020281		31.8531	0.019189		36.3386	0.014594
34.2398	0.001086		31.9813	0.020008		31.8879	0.019218		36.3783	0.014599
34.2771	0.0011		32.0162	0.019996		31.9227	0.01894		36.418	0.014401
34.3145	0.001125		32.0511	0.019859		31.9574	0.018911		36.4576	0.014386
34.3518	0.001147		32.0859	0.020033		31.9922	0.018864		36.4973	0.014133
34.3892	0.001164		32.1208	0.019723		32.027	0.018737		36.537	0.014143
34.4265	0.001189		32.1557	0.01964		32.0618	0.018676		36.5766	0.014222
34.4638	0.001204		32.1906	0.019565		32.0965	0.018709		36.6163	0.01392
34.5012	0.001237		32.2254	0.019482		32.1313	0.018454		36.656	0.014173
34.5385	0.001248		32.2603	0.019611		32.1661	0.018553		36.6957	0.014178
34.5758	0.001283		32.2952	0.019714		32.2008	0.018614		36.7353	0.014232
34.6132	0.001301		32.3301	0.019482		32.2356	0.018591		36.775	0.014168
34.6505	0.001327		32.3649	0.019718		32.2704	0.018379		36.8147	0.013975
			32.3998	0.019735		32.3052	0.018699		36.8543	0.013841
			32.4347	0.019694		32.3399	0.018483		36.894	0.013995
			32.4696	0.019739		32.3747	0.018516		36.9337	0.013901
			32.5045	0.019822		32.4095	0.01852		36.9734	0.013901
			32.5393	0.019917		32.4443	0.018525		37.013	0.01398
			32.5742	0.019805		32.479	0.018666		37.0527	0.013797
			32.6091	0.019876		32.5138	0.018398		37.0924	0.013574
			32.644	0.019967		32.5486	0.018266		37.132	0.013603
			32.6788	0.020132		32.5834	0.018275		37.1717	0.013509
			32.7137	0.020041		32.6181	0.01845		37.2114	0.01348
			32.7486	0.019913		32.6529	0.018294		37.2511	0.013366
			32.7835	0.020004		32.6877	0.018308		37.2907	0.013301
			32.8183	0.019954		32.7225	0.018242		37.3304	0.013539
			32.8532	0.019892		32.7572	0.018454		37.3701	0.013049
			32.8881	0.0199		32.792	0.018285		37.4097	0.01342
			32.923	0.019946		32.8268	0.018134		37.4494	0.013435
			32.9578	0.020008		32.8616	0.018289		37.4891	0.013187
			32.9927	0.019909		32.8963	0.018143		37.5288	0.013267
			33.0276	0.019698		32.9311	0.018096		37.5684	0.013088
						32.9659	0.018186		37.6081	0.013183
						33.0007	0.018238		37.6478	0.01341
						33.0354	0.018337		37.6874	0.013019
						33.0702	0.018426		37.7271	0.013009
						33.105	0.018322		37.7668	0.013282
						33.1397	0.018417		37.8064	0.013178
						33.1745	0.01837		37.8461	0.013074
						33.2093	0.01845		37.8858	0.013059
						33.2441	0.018402		37.9255	0.013093
									37.9651	0.012935
									38.0048	0.013004
									38.0445	0.013296
									38.0841	0.012925
									38.1238	0.012767
									38.1635	0.013014
									38.2032	0.013252

## Sheet: Extended Fig 5
ITC data for Extended Fig. 5a								Fluorescence data related to Extended Fig. 5b						Fluorescence data related to Extended Fig. 5c
														BTR wt	No loop	UUAG > UUAU	UUAG > AUAC	UUAG > AUAU	UUAG > GUAU	DFAME
	deltaG (kcal/mol)	Kd (uM)	deltaH (kcal/mol)	TxdS (kcal/mol)	deltaS (cal/molxK)			Conc (nM)	Exp 1	Exp 2	Exp 3			39684.7	43369.1	34039.7	14539.2	15354.5	36446.9	3223.14
Run 1	-8.915	0.292	-3.503	5.412	18.151			0	71	61	63			45872.9	44506	35940.3	15842.4	16845.6	35756.7	3031.16
Run 2	-8.425	0.668	-3.742	4.683	15.705			30	116	99	97			44567.8	43306.4	39908	16710.8	17466	37236.2	5012.1
Run 3	-8.659	0.4495	-3.512	5.148	17.266			100	193	194	194
								300	482	436	461			Normalized
Averages	-8.66633	0.469833	-3.58567	5.081	17.0407			1000	874	949	1038			BTR wt	No loop	UUAG > UUAU	UUAG > AUAC	UUAG > AUAU	UUAG > GUAU
St dev	0.245082	0.188823	0.135463	0.369089	1.23847			3000	1536	1620	1513			1	0.999849	0.764374	0.272182	0.292761	0.825132
								10000	2092	2308	2256			1	1.02854	0.812346	0.305073	0.330395	0.80771
								30000	2223	2438	2281			1	0.998267	0.912491	0.326992	0.346053	0.845054

## Sheet: Extended Fig 7
Fluorescence data related to Extended Fig. 7b
	DFAME	HHR
Experiment 1	133339	109363
Experiment 2	135934	111703
Experiment 3	134811	110029

## Sheet: Extended Fig 8
Fluorescence data related to Extended Fig. 8a						Fluorescence data related to Extended Fig. 8b						Fluorescence data related to Extended Fig. 8c
	Wobble-DFAME						w.t. -DFHO						Wobble-DFHO
Conc (nM)	Exp 1	Exp 2	Exp 3			Conc (nM)	Exp 1	Exp 2	Exp 3			Conc (nM)	Exp 1	Exp 2	Exp 3
0	4077	4177	4232			0	3209	3195	3327			0	3192	3427	3591
0.1	4654	4602	4712			0.1	3448	3545	3596			0.1	3852	3826	3735
0.3	5807	5795	5827			0.3	4772	4848	4872			0.3	5735	5681	5641
1	10176	10331	10501			1	9653	9901	9895			1	13580	13638	13513
3	20966	20904	20962			3	21132	21152	21574			3	33378	36319	35111
10	39949	41162	41045			10	45720	45546	46445			10	68795	70601	68970
30	50735	50958	51495			30	68794	66819	69843			30	96900	98708	99298
Normalized						Normalized						Normalized
Conc (nM)	Exp 1	Exp 2	Exp 3			Conc (nM)	Exp 1	Exp 2	Exp 3			Conc (nM)	Exp 1	Exp 2	Exp 3
0	0.079173	0.081115	0.082183			0	0.045946	0.045745	0.047635			0	0.032146	0.034512	0.036164
0.1	0.090378	0.089368	0.091504			0.1	0.049368	0.050757	0.051487			0.1	0.038792	0.03853	0.037614
0.3	0.112768	0.112535	0.113157			0.3	0.068325	0.069413	0.069756			0.3	0.057755	0.057212	0.056809
1	0.197611	0.200621	0.203923			1	0.13821	0.141761	0.141675			1	0.13676	0.137344	0.136085
3	0.407146	0.405942	0.407069			3	0.302564	0.302851	0.308893			3	0.33614	0.365758	0.353592
10	0.775784	0.79934	0.797068			10	0.654611	0.65212	0.664991			10	0.692814	0.711001	0.694576
30	0.985241	0.989572	1			30	0.984981	0.956703	1			30	0.97585	0.994058	1

## Sheet: Extended Fig 10
Fluorescence data related to Extended Fig. 10b
								Source gel - Fig. 10a - bands showed in the figure are the 3 first bands to the left (other bands correspond to the same sample)
	F30-wt DFAME 470	Wobble DFHO 470			F30-wt DFAME 470	Wobble DFHO 470
530	16056.1	34795.8		530	0.118884	0.22488
531	-39.0856	63416.3		531	-0.000289399	0.409849
532	288.673	67449		532	0.00213741	0.435911
533	519.591	71116.6		533	0.00384718	0.459615
534	523.901	74868.9		534	0.00387909	0.483865
535	817.836	79635.8		535	0.00605546	0.514673
536	916.175	83146.5		536	0.00678359	0.537362
537	1240.69	87636.4		537	0.00918636	0.566379
538	1357.69	92033.5		538	0.0100527	0.594797
539	1629.77	95761.9		539	0.0120672	0.618893
540	1936.8	99713.2		540	0.0143406	0.644429
541	2241.6	104046		541	0.0165973	0.672431
542	2651.41	107869		542	0.0196317	0.697138
543	2912.03	111761		543	0.0215613	0.722292
544	3262.33	115488		544	0.0241551	0.746379
545	3820.25	119641		545	0.0282861	0.773221
546	4262.14	123179		546	0.0315579	0.796083
547	4837.43	126572		547	0.0358175	0.818012
548	5524.42	129972		548	0.0409041	0.839986
549	6061.74	133413		549	0.0448826	0.862226
550	6687.38	136260		550	0.049515	0.880624
551	7365.64	138618		551	0.054537	0.895864
552	8191.26	141578		552	0.0606501	0.914998
553	8916.4	144014		553	0.0660192	0.93074
554	9682.86	145956		554	0.0716943	0.943291
555	10547.1	147642		555	0.0780936	0.954187
556	11504.1	149482		556	0.0851789	0.966079
557	12595.5	151110		557	0.09326	0.976598
558	13536	151860		558	0.100224	0.981445
559	14496.5	153103		559	0.107335	0.989481
560	15993	154042		560	0.118416	0.995548
561	17267	154344		561	0.127849	0.997498
562	18893.4	154731		562	0.139892	1
563	19935.9	154464		563	0.14761	0.998273
564	21487	154285		564	0.159095	0.997116
565	23407.3	154139		565	0.173313	0.996173
566	25079.5	153149		566	0.185695	0.989777
567	26808.6	152118		567	0.198497	0.98311
568	28545.1	151790		568	0.211355	0.980996
569	30535	151066		569	0.226089	0.976312
570	32419.3	148624		570	0.24004	0.960532
571	34209.5	147567		571	0.253296	0.953699
572	36705.4	146236		572	0.271776	0.945097
573	38641.9	143858		573	0.286114	0.92973
574	41031.3	142543		574	0.303806	0.921231
575	43497.3	140628		575	0.322065	0.908855
576	45784.2	138404		576	0.338998	0.894483
577	48203.2	136467		577	0.356908	0.881964
578	50300	134089		578	0.372433	0.866593
579	52907.7	132246		579	0.391742	0.854681
580	55575.1	129862		580	0.411492	0.839278
581	57841.4	127611		581	0.428272	0.82473
582	60434.2	124864		582	0.447469	0.806973
583	63218.9	122228		583	0.468088	0.789938
584	66096.6	119876		584	0.489395	0.774738
585	68431.2	117553		585	0.506681	0.759728
586	71533.6	115416		586	0.529652	0.745916
587	73808.3	113120		587	0.546495	0.731073
588	76786.2	109932		588	0.568543	0.710474
589	79600.7	107772		589	0.589383	0.696513
590	82112.1	105826		590	0.607978	0.683939
591	84893.2	102669		591	0.62857	0.663529
592	87870.9	100805		592	0.650618	0.651486
593	90018.2	98406.6		593	0.666517	0.635985
594	92713.2	96133.8		594	0.686471	0.621296
595	95440.1	93897.2		595	0.706662	0.606842
596	97444.9	91398.4		596	0.721506	0.590692
597	100578	89340.9		597	0.744707	0.577395
598	102546	87364.3		598	0.759278	0.56462
599	105179	84695.6		599	0.778771	0.547373
600	107672	82488.3		600	0.797226	0.533108
601	109686	80271.5		601	0.812141	0.518781
602	111514	78181.6		602	0.825678	0.505274
603	113984	76651.3		603	0.843968	0.495384
604	115736	74172.5		604	0.856934	0.479365
605	117930	71974.9		605	0.873181	0.465161
606	119644	70058.9		606	0.88587	0.452779
607	120852	68689.3		607	0.894817	0.443927
608	123141	66159.2		608	0.911769	0.427576
609	124352	64246.6		609	0.920733	0.415215
610	126006	62230.6		610	0.932978	0.402186
611	127295	60639.7		611	0.94252	0.391904
612	128618	58766.5		612	0.952318	0.379798
613	129628	57016.6		613	0.959801	0.368489
614	130450	55158.4		614	0.96588	0.356479
615	131452	53588.7		615	0.9733	0.346335
616	132283	51916.6		616	0.979459	0.335528
617	133124	50177.2		617	0.98568	0.324287
618	134236	48506.1		618	0.993913	0.313487
619	134235	46853.8		619	0.993906	0.302808
620	134607	45557.7		620	0.996664	0.294432
621	134908	44027.3		621	0.99889	0.284541
622	135046	42487.1		622	0.999913	0.274587
623	134911	41129.9		623	0.998911	0.265816
624	135058	39476.4		624	1	0.255129
625	134708	38266.8		625	0.997408	0.247312
626	134412	37064.9		626	0.995216	0.239544
627	133592	35544.4		627	0.989145	0.229717
628	133244	34494.3		628	0.98657	0.222931
629	132414	33073.1		629	0.980423	0.213746
630	131597	32011.5		630	0.974376	0.206885
631	130915	30922.9		631	0.969325	0.19985
632	130443	29675.2		632	0.965835	0.191786
633	129344	28774.4		633	0.957693	0.185964
634	128418	27704.9		634	0.950839	0.179052
635	127528	26550.5		635	0.94425	0.171591
636	126146	25795.3		636	0.934014	0.166711
637	125202	24613.8		637	0.927027	0.159075
638	122816	23688		638	0.909357	0.153091
639	121984	22717.9		639	0.903202	0.146822
640	120321	21969.4		640	0.890886	0.141985
641	119057	21170.1		641	0.88153	0.136819
642	117789	20414.4		642	0.872138	0.131935
643	116216	19605.1		643	0.860489	0.126705
644	114639	18893.1		644	0.848816	0.122103
645	112526	18072.1		645	0.833173	0.116797
646	110819	17390		646	0.820528	0.112389
647	109637	16836.3		647	0.811782	0.10881
648	108155	16206.5		648	0.800809	0.10474
649	106360	15529.8		649	0.787512	0.100366
650	104563	14913.1		650	0.774207	0.0963811
651	102280	14372.5		651	0.757308	0.0928871
652	100827	13797		652	0.746547	0.089168
653	98764.1	13327		653	0.731273	0.0861303
654	97046.2	12762.9		654	0.718554	0.0824847
655	95140.4	12175.1		655	0.704443	0.0786859
656	93498.7	11924.4		656	0.692287	0.0770653
657	92258.2	11200		657	0.683102	0.0723835
658	90230.9	10853.2		658	0.668091	0.0701427
659	87929.9	10362.5		659	0.651054	0.0669712
660	86596.9	10044.4		660	0.641184	0.0649154
661	85114.1	9613.17		661	0.630205	0.0621283
662	83036	9265.89		662	0.614819	0.0598839
663	81067.7	8816.21		663	0.600245	0.0569777
664	79392.7	8395.06		664	0.587843	0.0542558
665	77894.2	8074.06		665	0.576748	0.0521813
666	76125.7	7771.05		666	0.563653	0.050223
667	74379.8	7595.29		667	0.550726	0.0490871
668	72563.8	7067.03		668	0.53728	0.045673
669	71352.5	6969.07		669	0.528311	0.0450399
670	69212.5	6608.21		670	0.512467	0.0427078
671	67860.9	6259.43		671	0.502458	0.0404536
672	66572	6132.95		672	0.492915	0.0396362
673	64607.2	5892.02		673	0.478367	0.0380791
674	63337.9	5717.29		674	0.468969	0.0369499
675	61931.8	5290.42		675	0.458558	0.0341911
676	60105.3	5221.27		676	0.445034	0.0337442
677	58852.5	4918.86		677	0.435758	0.0317897
678	57386.4	4817.2		678	0.424903	0.0311328
679	55778.3	4600.69		679	0.412996	0.0297335
680	54212.4	4299.29		680	0.401401	0.0277856
